# Supplementary material for: Impacts of local population history and ecology on the evolution of a globally dispersed pathogen
Source: BMC Genomics. 2020 May 20;21:369. doi: 10.1186/s12864-020-06778-6 (PMC7238557; doi:10.1186/s12864-020-06778-6)
Supplement: Supplementary file 1 — Additional file 1: Supplementary Table 1. Metadata of X. fastidiosa isolates included on the present study. [file 12864_2020_6778_MOESM1_ESM.xlsx]

## Sheet: Supplementary_table1
	Supplementary table 1. Metadata of samples included on the study
	Sequence name	Subspecies	Host	Latitude (DD)	Longitude (DD)	Altitude (m.a.s.l)	Isolation year	Geographical Origin	Biosample
	XF68	Xylella fastidiosa subsp. fastidiosa	Psidium spp.	9.98102	-84.0047	1385	2012	Costa Rica, Coronado, Coronado, San José	This study (SAMN12994817)
	XF72	Xylella fastidiosa subsp. fastidiosa	Coffea spp.	9.92937	-84.0048	1343	2016	Costa Rica, Granadilla, Curridabat, San José	This study (SAMN12994820)
	XF75	Xylella fastidiosa subsp. fastidiosa	Coffea spp.	9.92937	-84.0048	1343	2016	Costa Rica, Granadilla, Curridabat, San José	This study (SAMN12994823)
	XF70	Xylella fastidiosa subsp. fastidiosa	Coffea spp.	9.93457	-84.0286	1337	2016	Costa Rica, San Rafael de Montes de Oca, San José	This study (SAMN12994818)
	XF71	Xylella fastidiosa subsp. fastidiosa	Coffea spp.	9.93457	-84.0286	1337	2016	Costa Rica, San Rafael de Montes de Oca, San José	This study (SAMN12994819)
	XF74	Xylella fastidiosa subsp. fastidiosa	Coffea spp.	9.93457	-84.0286	1337	2016	Costa Rica, San Rafael de Montes de Oca, San José	This study (SAMN12994822)
	XF1090	Xylella fastidiosa subsp. fastidiosa	Coffea spp.	9.93457	-84.0286	1337	2017	Costa Rica, San Rafael de Montes de Oca, San José	This study (SAMN12994824)
	XF1093	Xylella fastidiosa subsp. fastidiosa	Coffea spp.	9.93457	-84.0286	1337	2017	Costa Rica, San Rafael de Montes de Oca, San José	This study (SAMN12994825)
	XF1105	Xylella fastidiosa subsp. fastidiosa	Coffea spp.	9.93457	-84.0286	1337	2017	Costa Rica, San Rafael de Montes de Oca, San José	This study (SAMN12994827)
	XF73	Xylella fastidiosa subsp. fastidiosa	Coffea spp.	9.97418	-84.0916	1123	2016	Costa Rica, Santa Rosa, Santo Domingo, Heredia	This study (SAMN12994821)
	XF1110	Xylella fastidiosa subsp. fastidiosa	Vinca spp.	9.84926	-84.3044	1102	2017	Costa Rica, Santiago, Puriscal, San José	This study (SAMN12994828)
	XF1094	Xylella fastidiosa subsp. fastidiosa	Vinca spp.	9.94021	-84.0294	1249	2017	Costa Rica, Vargas Araya de San Pedro de Montes de Oca, San Jose	This study (SAMN12994826)
	IVIA5235	Xylella fastidiosa subsp. fastidiosa	Prunus avium	38.6757	-0.111731	216	2017	Spain, Mallorca	SAMN09925804
	XYL1732	Xylella fastidiosa subsp. fastidiosa	Vitis vinifera	-	-	-	2017	Spain, Mallorca	SAMN09767243
	XYL2055	Xylella fastidiosa subsp. fastidiosa	Vitis vinifera	-	-	-	2017	Spain, Mallorca	SAMN09767242
	TPD3	Xylella fastidiosa subsp. fastidiosa	Vitis spp.	24.3159	120.698	200	2012	Taiwan, Hou-Li, Taichung	SAMN12097273
	TPD4	Xylella fastidiosa subsp. fastidiosa	Vitis spp.	24.3312	120.701	269	2012	Taiwan, Hou-Li, Taichung	SAMN12097274
	CV23	Xylella fastidiosa subsp. fastidiosa	Vitis vinifera	38.2661	-122.456	13	2012	USA, California, Sonoma, Los Carneros AVA	SAMN09941404
	Je1	Xylella fastidiosa subsp. fastidiosa	Vitis vinifera	34.6551	-120.336	136	2016	USA, California, Santa Barbara, Lompoc	SAMN10358662
	Je10	Xylella fastidiosa subsp. fastidiosa	Vitis vinifera	38.6853	-122.952	48	2016	USA, California, Sonoma, Bradford Mountain	SAMN10358663
	Je100	Xylella fastidiosa subsp. fastidiosa	Vitis vinifera	33.5226	-117.063	439	2016	USA, California, Temecula, Vel vino winery	SAMN10358664
	Je101	Xylella fastidiosa subsp. fastidiosa	Vitis vinifera	33.5226	-117.063	439	2016	USA, California, Temecula, Vel vino winery	SAMN10358665
	Je102	Xylella fastidiosa subsp. fastidiosa	Vitis vinifera	33.5381	-117.088	349	2016	USA, California, Temecula, Vista de Oro road	SAMN10358666
	Je103	Xylella fastidiosa subsp. fastidiosa	Vitis vinifera	33.5381	-117.088	349	2016	USA, California, Temecula, Vista de Oro road	SAMN10358667
	Je104	Xylella fastidiosa subsp. fastidiosa	Vitis vinifera	33.5381	-117.088	349	2016	USA, California, Temecula, Vista de Oro road	SAMN10358668
	Je105	Xylella fastidiosa subsp. fastidiosa	Vitis vinifera	33.5513	-117.02	482	2016	USA, California, Temecula, Glenoaks road	SAMN10358669
	Je106	Xylella fastidiosa subsp. fastidiosa	Vitis vinifera	33.5513	-117.02	482	2016	USA, California, Temecula, Glenoaks road	SAMN10358670
	Je107	Xylella fastidiosa subsp. fastidiosa	Vitis vinifera	33.5513	-117.02	482	2016	USA, California, Temecula, Glenoaks road	SAMN10358671
	Je108	Xylella fastidiosa subsp. fastidiosa	Vitis vinifera	33.5513	-117.02	482	2016	USA, California, Temecula, Glenoaks road	SAMN10358672
	Je109	Xylella fastidiosa subsp. fastidiosa	Vitis vinifera	33.5283	-117.052	412	2016	USA, California, Temecula, Van Roekel Vineyard and Winery	SAMN10358673
	Je11	Xylella fastidiosa subsp. fastidiosa	Vitis vinifera	38.6853	-122.952	48	2016	USA, California, Sonoma, Bradford Mountain	SAMN10358674
	Je110	Xylella fastidiosa subsp. fastidiosa	Vitis vinifera	33.5283	-117.052	412	2016	USA, California, Temecula, Van Roekel Vineyard and Winery	SAMN10358675
	Je111	Xylella fastidiosa subsp. fastidiosa	Vitis vinifera	33.5283	-117.052	412	2016	USA, California, Temecula, Van Roekel Vineyard and Winery	SAMN10358676
	Je112	Xylella fastidiosa subsp. fastidiosa	Vitis vinifera	33.5283	-117.052	412	2016	USA, California, Temecula, Van Roekel Vineyard and Winery	SAMN10358677
	Je113	Xylella fastidiosa subsp. fastidiosa	Vitis vinifera	38.4061	-122.341	27	2016	USA, California, Napa valley, Veteran peak (nearby)	SAMN10358678
	Je114	Xylella fastidiosa subsp. fastidiosa	Vitis vinifera	38.3544	-122.327	30	2016	USA, California, Napa valley, Oak Knoll Avenue	SAMN10358679
	Je115	Xylella fastidiosa subsp. fastidiosa	Vitis vinifera	38.3544	-122.327	30	2016	USA, California, Napa valley, Oak Knoll Avenue	SAMN10358680
	Je116	Xylella fastidiosa subsp. fastidiosa	Vitis vinifera	33.5381	-117.088	349	2016	USA, California, Temecula, Vista de Oro road	SAMN10358681
	Je117	Xylella fastidiosa subsp. fastidiosa	Vitis vinifera	33.5283	-117.052	412	2016	USA, California, Temecula, Van Roekel Vineyard and Winery	SAMN10358682
	Je118	Xylella fastidiosa subsp. fastidiosa	Vitis vinifera	33.5587	-117.011	510	2016	USA, California, Temecula, Avenida Arriba	SAMN10358683
	Je119	Xylella fastidiosa subsp. fastidiosa	Vitis vinifera	33.5587	-117.011	510	2016	USA, California, Temecula, Avenida Arriba	SAMN10358684
	Je12	Xylella fastidiosa subsp. fastidiosa	Vitis vinifera	38.6853	-122.952	48	2016	USA, California, Sonoma, Bradford Mountain	SAMN10358685
	Je120	Xylella fastidiosa subsp. fastidiosa	Vitis vinifera	33.5587	-117.011	510	2016	USA, California, Temecula, Avenida Arriba	SAMN10358686
	Je121	Xylella fastidiosa subsp. fastidiosa	Vitis vinifera	33.5587	-117.011	510	2016	USA, California, Temecula, Avenida Arriba	SAMN10358687
	Je122	Xylella fastidiosa subsp. fastidiosa	Vitis vinifera	33.5587	-117.011	510	2016	USA, California, Temecula, Avenida Arriba	SAMN10358688
	Je13	Xylella fastidiosa subsp. fastidiosa	Vitis vinifera	38.6853	-122.952	48	2016	USA, California, Sonoma, Bradford Mountain	SAMN10358689
	Je14	Xylella fastidiosa subsp. fastidiosa	Vitis vinifera	38.6853	-122.952	48	2016	USA, California, Sonoma, Bradford Mountain	SAMN10358690
	Je15	Xylella fastidiosa subsp. fastidiosa	Vitis vinifera	38.6853	-122.952	48	2016	USA, California, Sonoma, Bradford Mountain	SAMN10358691
	Je16	Xylella fastidiosa subsp. fastidiosa	Vitis vinifera	38.6853	-122.952	48	2016	USA, California, Sonoma, Bradford Mountain	SAMN10358692
	Je17	Xylella fastidiosa subsp. fastidiosa	Vitis vinifera	38.6853	-122.952	48	2016	USA, California, Sonoma, Bradford Mountain	SAMN10358693
	Je18	Xylella fastidiosa subsp. fastidiosa	Vitis vinifera	38.6853	-122.952	48	2016	USA, California, Sonoma, Bradford Mountain	SAMN10358694
	Je19	Xylella fastidiosa subsp. fastidiosa	Vitis vinifera	38.6853	-122.952	48	2016	USA, California, Sonoma, Bradford Mountain	SAMN10358695
	Je2	Xylella fastidiosa subsp. fastidiosa	Vitis vinifera	34.6649	-120.354	121	2016	USA, California, Santa Barbara, Cebada Canyon road	SAMN10358696
	Je20	Xylella fastidiosa subsp. fastidiosa	Vitis vinifera	38.6853	-122.952	48	2016	USA, California, Sonoma, Bradford Mountain	SAMN10358697
	Je21	Xylella fastidiosa subsp. fastidiosa	Vitis vinifera	38.6853	-122.952	48	2016	USA, California, Sonoma, Bradford Mountain	SAMN10358698
	Je22	Xylella fastidiosa subsp. fastidiosa	Vitis vinifera	38.4873	-122.535	540	2016	USA, California, Napa valley, Red Hill	SAMN10358699
	Je23	Xylella fastidiosa subsp. fastidiosa	Vitis vinifera	38.4873	-122.535	540	2016	USA, California, Napa valley, Red Hill	SAMN10358700
	Je24	Xylella fastidiosa subsp. fastidiosa	Vitis vinifera	38.4873	-122.535	540	2016	USA, California, Napa valley, Red Hill	SAMN10358701
	Je25	Xylella fastidiosa subsp. fastidiosa	Vitis vinifera	38.4873	-122.535	540	2016	USA, California, Napa valley, Red Hill	SAMN10358702
	Je26	Xylella fastidiosa subsp. fastidiosa	Vitis vinifera	38.4873	-122.535	540	2016	USA, California, Napa valley, Red Hill	SAMN10358703
	Je27	Xylella fastidiosa subsp. fastidiosa	Vitis vinifera	38.4873	-122.535	540	2016	USA, California, Napa valley, Red Hill	SAMN10358704
	Je28	Xylella fastidiosa subsp. fastidiosa	Vitis vinifera	38.4873	-122.535	540	2016	USA, California, Napa valley, Red Hill	SAMN10358705
	Je29	Xylella fastidiosa subsp. fastidiosa	Vitis vinifera	38.4873	-122.535	540	2016	USA, California, Napa valley, Red Hill	SAMN10358706
	Je3	Xylella fastidiosa subsp. fastidiosa	Vitis vinifera	34.6649	-120.354	121	2016	USA, California, Santa Barbara, Cebada Canyon road	SAMN10358707
	Je30	Xylella fastidiosa subsp. fastidiosa	Vitis vinifera	38.4873	-122.535	540	2016	USA, California, Napa valley, Red Hill	SAMN10358708
	Je31	Xylella fastidiosa subsp. fastidiosa	Vitis vinifera	38.4873	-122.535	540	2016	USA, California, Napa valley, Red Hill	SAMN10358709
	Je32	Xylella fastidiosa subsp. fastidiosa	Vitis vinifera	38.4658	-122.397	43	2016	USA, California, Napa valley, Conn Creek road	SAMN10358710
	Je33	Xylella fastidiosa subsp. fastidiosa	Vitis vinifera	38.4658	-122.397	43	2016	USA, California, Napa valley, Conn Creek road	SAMN10358711
	Je34	Xylella fastidiosa subsp. fastidiosa	Vitis vinifera	38.4658	-122.397	43	2016	USA, California, Napa valley, Conn Creek road	SAMN10358712
	Je35	Xylella fastidiosa subsp. fastidiosa	Vitis vinifera	38.4658	-122.397	43	2016	USA, California, Napa valley, Conn Creek road	SAMN10358713
	Je36	Xylella fastidiosa subsp. fastidiosa	Vitis vinifera	38.4658	-122.397	43	2016	USA, California, Napa valley, Conn Creek road	SAMN10358714
	Je37	Xylella fastidiosa subsp. fastidiosa	Vitis vinifera	38.4658	-122.397	43	2016	USA, California, Napa valley, Conn Creek road	SAMN10358715
	Je38	Xylella fastidiosa subsp. fastidiosa	Vitis vinifera	38.3525	-122.291	16	2016	USA, California, Napa valley, Preta drive (near)	SAMN10358716
	Je39	Xylella fastidiosa subsp. fastidiosa	Vitis vinifera	38.3525	-122.291	16	2016	USA, California, Napa valley, Preta drive (near)	SAMN10358717
	Je4	Xylella fastidiosa subsp. fastidiosa	Vitis vinifera	34.6649	-120.353	121	2016	USA, California, Santa Barbara, Cebada Canyon road	SAMN10358718
	Je40	Xylella fastidiosa subsp. fastidiosa	Vitis vinifera	38.3525	-122.291	16	2016	USA, California, Napa valley, Preta drive (near)	SAMN10358719
	Je41	Xylella fastidiosa subsp. fastidiosa	Vitis vinifera	38.3525	-122.291	16	2016	USA, California, Napa valley, Preta drive (near)	SAMN10358720
	Je42	Xylella fastidiosa subsp. fastidiosa	Vitis vinifera	38.3525	-122.291	16	2016	USA, California, Napa valley, Preta drive (near)	SAMN10358721
	Je43	Xylella fastidiosa subsp. fastidiosa	Vitis vinifera	38.4575	-122.422	54	2016	USA, California, Napa valley, Rutherford	SAMN10358722
	Je44	Xylella fastidiosa subsp. fastidiosa	Vitis vinifera	38.4575	-122.422	54	2016	USA, California, Napa valley, Rutherford	SAMN10358723
	Je45	Xylella fastidiosa subsp. fastidiosa	Vitis vinifera	38.4575	-122.422	54	2016	USA, California, Napa valley, Rutherford	SAMN10358724
	Je46	Xylella fastidiosa subsp. fastidiosa	Vitis vinifera	38.4575	-122.422	54	2016	USA, California, Napa valley, Rutherford	SAMN10358725
	Je47	Xylella fastidiosa subsp. fastidiosa	Vitis vinifera	38.3358	-122.294	17	2016	USA, California, Napa valley, Big Ranch road	SAMN10358726
	Je48	Xylella fastidiosa subsp. fastidiosa	Vitis vinifera	38.3358	-122.294	17	2016	USA, California, Napa valley, Big Ranch road	SAMN10358727
	Je49	Xylella fastidiosa subsp. fastidiosa	Vitis vinifera	38.3358	-122.294	17	2016	USA, California, Napa valley, Big Ranch road	SAMN10358728
	Je5	Xylella fastidiosa subsp. fastidiosa	Vitis vinifera	34.6649	-120.353	121	2016	USA, California, Santa Barbara, Cebada Canyon road	SAMN10358729
	Je50	Xylella fastidiosa subsp. fastidiosa	Vitis vinifera	38.3358	-122.294	17	2016	USA, California, Napa valley, Big Ranch road	SAMN10358730
	Je51	Xylella fastidiosa subsp. fastidiosa	Vitis vinifera	38.4061	-122.341	27	2016	USA, California, Napa valley, Veteran peak (nearby)	SAMN10358731
	Je52	Xylella fastidiosa subsp. fastidiosa	Vitis vinifera	38.4061	-122.341	27	2016	USA, California, Napa valley, Veteran peak (nearby)	SAMN10358732
	Je53	Xylella fastidiosa subsp. fastidiosa	Vitis vinifera	38.4061	-122.341	27	2016	USA, California, Napa valley, Veteran peak (nearby)	SAMN10358733
	Je54	Xylella fastidiosa subsp. fastidiosa	Vitis vinifera	38.4061	-122.341	27	2016	USA, California, Napa valley, Veteran peak (nearby)	SAMN10358734
	Je55	Xylella fastidiosa subsp. fastidiosa	Vitis vinifera	38.3544	-122.327	30	2016	USA, California, Napa valley, Oak Knoll Avenue	SAMN10358735
	Je56	Xylella fastidiosa subsp. fastidiosa	Vitis vinifera	38.3544	-122.327	30	2016	USA, California, Napa valley, Oak Knoll Avenue	SAMN10358736
	Je57	Xylella fastidiosa subsp. fastidiosa	Vitis vinifera	38.3986	-122.323	38	2016	USA, California, Napa valley, Silverado trail	SAMN10358737
	Je58	Xylella fastidiosa subsp. fastidiosa	Vitis vinifera	38.3986	-122.323	38	2016	USA, California, Napa valley, Silverado trail	SAMN10358738
	Je59	Xylella fastidiosa subsp. fastidiosa	Vitis vinifera	38.3986	-122.323	38	2016	USA, California, Napa valley, Silverado trail	SAMN10358739
	Je6	Xylella fastidiosa subsp. fastidiosa	Vitis vinifera	38.6853	-122.952	48	2016	USA, California, Sonoma, Bradford Mountain	SAMN10358740
	Je60	Xylella fastidiosa subsp. fastidiosa	Vitis vinifera	35.3357	-118.807	247	2016	USA, California, Bakersfiled, Tower Line road	SAMN10358741
	Je61	Xylella fastidiosa subsp. fastidiosa	Vitis vinifera	38.6853	-122.952	48	2016	USA, California, Sonoma, Bradford Mountain	SAMN10358742
	Je62	Xylella fastidiosa subsp. fastidiosa	Vitis vinifera	38.3544	-122.327	30	2016	USA, California, Napa valley, Oak Knoll Avenue	SAMN10358743
	Je63	Xylella fastidiosa subsp. fastidiosa	Vitis vinifera	35.2494	-118.753	183	2016	USA, California, Bakersfield, General Beale road	SAMN10358744
	Je64	Xylella fastidiosa subsp. fastidiosa	Vitis vinifera	35.2494	-118.753	183	2016	USA, California, Bakersfield, General Beale road	SAMN10358745
	Je65	Xylella fastidiosa subsp. fastidiosa	Vitis vinifera	35.2494	-118.753	183	2016	USA, California, Bakersfield, General Beale road	SAMN10358746
	Je66	Xylella fastidiosa subsp. fastidiosa	Vitis vinifera	35.2494	-118.753	183	2016	USA, California, Bakersfield, General Beale road	SAMN10358747
	Je67	Xylella fastidiosa subsp. fastidiosa	Vitis vinifera	35.2494	-118.753	183	2016	USA, California, Bakersfield, General Beale road	SAMN10358748
	Je68	Xylella fastidiosa subsp. fastidiosa	Vitis vinifera	35.2494	-118.753	183	2016	USA, California, Bakersfield, General Beale road	SAMN10358749
	Je69	Xylella fastidiosa subsp. fastidiosa	Vitis vinifera	35.2494	-118.753	183	2016	USA, California, Bakersfield, General Beale road	SAMN10358750
	Je7	Xylella fastidiosa subsp. fastidiosa	Vitis vinifera	38.6853	-122.952	48	2016	USA, California, Sonoma, Bradford Mountain	SAMN10358751
	Je70	Xylella fastidiosa subsp. fastidiosa	Vitis vinifera	35.2494	-118.753	183	2016	USA, California, Bakersfield, General Beale road	SAMN10358752
	Je71	Xylella fastidiosa subsp. fastidiosa	Vitis vinifera	35.2494	-118.753	183	2016	USA, California, Bakersfield, General Beale road	SAMN10358753
	Je72	Xylella fastidiosa subsp. fastidiosa	Vitis vinifera	35.2387	-118.761	175	2016	USA, California, Bakersfield, Buena Vista boulevard	SAMN10358754
	Je73	Xylella fastidiosa subsp. fastidiosa	Vitis vinifera	35.2387	-118.761	175	2016	USA, California, Bakersfield, Buena Vista boulevard	SAMN10358755
	Je74	Xylella fastidiosa subsp. fastidiosa	Vitis vinifera	35.2387	-118.761	175	2016	USA, California, Bakersfield, Buena Vista boulevard	SAMN10358756
	Je75	Xylella fastidiosa subsp. fastidiosa	Vitis vinifera	35.2387	-118.761	175	2016	USA, California, Bakersfield, Buena Vista boulevard	SAMN10358757
	Je76	Xylella fastidiosa subsp. fastidiosa	Vitis vinifera	35.2387	-118.761	175	2016	USA, California, Bakersfield, Buena Vista boulevard	SAMN10358758
	Je77	Xylella fastidiosa subsp. fastidiosa	Vitis vinifera	35.2387	-118.761	175	2016	USA, California, Bakersfield, Buena Vista boulevard	SAMN10358759
	Je78	Xylella fastidiosa subsp. fastidiosa	Vitis vinifera	35.2176	-118.761	161	2016	USA, California, Bakersfield, General Beale road	SAMN10358760
	Je79	Xylella fastidiosa subsp. fastidiosa	Vitis vinifera	35.2176	-118.761	161	2016	USA, California, Bakersfield, General Beale road	SAMN10358761
	Je8	Xylella fastidiosa subsp. fastidiosa	Vitis vinifera	38.6853	-122.952	48	2016	USA, California, Sonoma, Bradford Mountain	SAMN10358762
	Je80	Xylella fastidiosa subsp. fastidiosa	Vitis vinifera	35.2176	-118.761	161	2016	USA, California, Bakersfield, General Beale road	SAMN10358763
	Je81	Xylella fastidiosa subsp. fastidiosa	Vitis vinifera	35.2176	-118.761	161	2016	USA, California, Bakersfield, General Beale road	SAMN10358764
	Je82	Xylella fastidiosa subsp. fastidiosa	Vitis vinifera	35.2176	-118.761	161	2016	USA, California, Bakersfield, General Beale road	SAMN10358765
	Je83	Xylella fastidiosa subsp. fastidiosa	Vitis vinifera	35.2176	-118.761	161	2016	USA, California, Bakersfield, General Beale road	SAMN10358766
	Je84	Xylella fastidiosa subsp. fastidiosa	Vitis vinifera	35.2176	-118.761	161	2016	USA, California, Bakersfield, General Beale road	SAMN10358767
	Je85	Xylella fastidiosa subsp. fastidiosa	Vitis vinifera	35.2176	-118.761	161	2016	USA, California, Bakersfield, General Beale road	SAMN10358768
	Je86	Xylella fastidiosa subsp. fastidiosa	Vitis vinifera	33.5513	-117.02	482	2016	USA, California, Temecula, Glenoaks road	SAMN10358769
	Je87	Xylella fastidiosa subsp. fastidiosa	Vitis vinifera	38.6413	-122.909	36	2016	USA, California, Sonoma, Dry Creek	SAMN10358770
	Je88	Xylella fastidiosa subsp. fastidiosa	Vitis vinifera	38.6413	-122.909	36	2016	USA, California, Sonoma, Dry Creek	SAMN10358771
	Je89	Xylella fastidiosa subsp. fastidiosa	Vitis vinifera	38.7161	-122.983	72	2016	USA, California, Sonoma, Dry Creek road	SAMN10358772
	Je9	Xylella fastidiosa subsp. fastidiosa	Vitis vinifera	38.6853	-122.952	48	2016	USA, California, Sonoma, Bradford Mountain	SAMN10358773
	Je90	Xylella fastidiosa subsp. fastidiosa	Vitis vinifera	38.7161	-122.983	72	2016	USA, California, Sonoma, Dry Creek road	SAMN10358774
	Je91	Xylella fastidiosa subsp. fastidiosa	Vitis vinifera	38.4935	-122.877	15	2016	USA, California, Sonoma, Wohler road	SAMN10358775
	Je92	Xylella fastidiosa subsp. fastidiosa	Vitis vinifera	38.5178	-122.891	31	2016	USA, California, Sonoma, Porter Creek	SAMN10358776
	Je93	Xylella fastidiosa subsp. fastidiosa	Vitis vinifera	38.5178	-122.891	31	2016	USA, California, Sonoma, Porter Creek	SAMN10358777
	Je94	Xylella fastidiosa subsp. fastidiosa	Vitis vinifera	38.5178	-122.891	31	2016	USA, California, Sonoma, Porter Creek	SAMN10358778
	Je95	Xylella fastidiosa subsp. fastidiosa	Vitis vinifera	38.557	-122.871	32	2016	USA, California, Sonoma, Westside road	SAMN10358779
	Je96	Xylella fastidiosa subsp. fastidiosa	Vitis vinifera	38.6708	-122.839	52	2016	USA, California, Sonoma, Russian river	SAMN10358780
	Je97	Xylella fastidiosa subsp. fastidiosa	Vitis vinifera	38.6708	-122.839	52	2016	USA, California, Sonoma, Russian river	SAMN10358781
	Je98	Xylella fastidiosa subsp. fastidiosa	Vitis vinifera	33.5226	-117.063	439	2016	USA, California, Temecula, Vel vino winery	SAMN10358782
	Je99	Xylella fastidiosa subsp. fastidiosa	Vitis vinifera	33.5226	-117.063	439	2016	USA, California, Temecula, Vel vino winery	SAMN10358783
	M23	Xylella fastidiosa subsp. fastidiosa	Prunus dulcis	35.4937	-118.86	368	2003	USA, California, San Joaquin Valley, Kern County	SAMN02598408
	Napa1	Xylella fastidiosa subsp. fastidiosa	Vitis vinifera	38.2975	-122.287	6	2015	USA, California, Napa Valley	SAMN09941406
	RAAR10_CV17-3	Xylella fastidiosa subsp. fastidiosa	Vitis vinifera	38.2975	-122.287	6	2011	USA, California, Napa Valley	To be published
	STL	Xylella fastidiosa subsp. fastidiosa	Vitis vinifera	38.2975	-122.287	6	1998	USA, California, Napa Valley	SAMN09941416
	SLO	Xylella fastidiosa subsp. fastidiosa	Vitis vinifera	35.2828	-120.66	73	1994	USA, California, San Luis Ovispo	SAMN09941414
	RAAR7_Conn Creek	Xylella fastidiosa subsp. fastidiosa	Vitis vinifera	38.2975	-122.287	6	1990-1999	USA, California, Napa Valley	To be published
	maple5	Xylella fastidiosa subsp. fastidiosa	Acer spp.	37.8732	-122.26	11	2001	USA, California, UC Berkeley campus	SAMN09941405
	RACD01AC (23R1)	Xylella fastidiosa subsp. fastidiosa	Vitis vinifera	38.2661	-122.456	13	2012	USA, California, Sonoma, Los Carneros AVA	SAMN09941408
	RACD01AE (17R1)	Xylella fastidiosa subsp. fastidiosa	Vitis vinifera	38.2661	-122.456	13	2012	USA, California, Sonoma, Los Carneros AVA	SAMN09941409
	RACD01AF (23L6)	Xylella fastidiosa subsp. fastidiosa	Vitis vinifera	38.2661	-122.456	13	2012	USA, California, Sonoma, Los Carneros AVA	SAMN09941410
	RACD01AG (17L1)	Xylella fastidiosa subsp. fastidiosa	Vitis vinifera	38.2661	-122.456	13	2012	USA, California, Sonoma, Los Carneros AVA	SAMN09941411
	RACD01AH (17L5)	Xylella fastidiosa subsp. fastidiosa	Vitis vinifera	38.2661	-122.456	13	2012	USA, California, Sonoma, Los Carneros AVA	SAMN09941412
	RACD01AI (23c)	Xylella fastidiosa subsp. fastidiosa	Vitis vinifera	38.2661	-122.456	13	2012	USA, California, Sonoma, Los Carneros AVA	SAMN09941413
	Stags_Leap	Xylella fastidiosa subsp. fastidiosa	Vitis vinifera	38.2975	-122.287	6	2005	USA, California, Napa Valley	SAMN04485942
	Temecula1	Xylella fastidiosa subsp. fastidiosa	Vitis vinifera	33.487	-117.144	304	1998	USA, California, Temecula	SAMN02603844
	Xf43_ACR01	Xylella fastidiosa subsp. fastidiosa	Vitis vinifera	-	-	-	2011	USA, California	SAMN09941432
	Xf44_Hopland	Xylella fastidiosa subsp. fastidiosa	Vitis vinifera	39.3077	-123.799	42	Unknown	USA, California, Mendocino	SAMN09941433
	Xf99_Silverado	Xylella fastidiosa subsp. fastidiosa	Vitis vinifera	38.2975	-122.287	6	Unknown	USA, California, Napa Silverado	SAMN09941436
	CFBP7969	Xylella fastidiosa subsp. fastidiosa	Vitis rotundifolia cv Carlos	34.3207	-77.9225	11	1985	USA, North Carolina, North Carolina Horticultural crops research station Castle Hayne	SAMN07998892
	CFBP7970	Xylella fastidiosa subsp. fastidiosa	Vitis spp.	-	-	-	1987	USA, Florida	SAMN07998897
	CFBP8082	Xylella fastidiosa subsp. fastidiosa	Ambrosia artemisiifolia	-	-	-	1983	USA, Florida	SAMN07999361
	DSM10026	Xylella fastidiosa subsp. fastidiosa	Vitis vinifera	-	-	-	1987	USA, Florida	SAMN05660380
	EB92-1	Xylella fastidiosa subsp. fastidiosa	Sambucus spp.	28.8108	-81.8779	32	1992	USA, Florida, Lake, Leesburg	SAMN02471770
	GB514	Xylella fastidiosa subsp. fastidiosa	Vitis vinifera	30.2808	-98.9263	550	2006	USA, Texas, Gillespie	SAMN02603754
	Xf_ATCC_35879	Xylella fastidiosa subsp. fastidiosa	Vitis vinifera	-	-	-	1987	USA, Florida	SAMN02997312
	Xf50 (WM1-1)	Xylella fastidiosa subsp. fastidiosa	Vitis vinifera	34.5261	-83.9844	456	2009	USA, Georgia, Lumpking, Dahlonega	SAMN09941434
	Xf51 (CCPM1)	Xylella fastidiosa subsp. fastidiosa	Vitis vinifera	34.5261	-83.9844	456	2010	USA, Georgia, Lumpking, Dahlonega	SAMN09941435
	Hib4	Xylella fastidiosa subsp. pauca	Hibiscus rosa-sinensis	-15.8267	-47.9218	1171	2002	Brazil, Brasilia DF	SAMN03173341
	RAAR15_Co33	Xylella fastidiosa subsp. pauca	Coffea arabica	-21.245278	-44.999722	919	2002	Brazil, Minas Gerais, Lavras	This study (SAMN12994918)
	COF0324	Xylella fastidiosa subsp. pauca	Coffea spp.	-21.5567	-45.4271	853	2006	Brazil, Minas Gerais, Varginha	SAMN03862122
	CVC0251	Xylella fastidiosa subsp. pauca	Citrus sinensis	-20.943	-48.4742	544	1999	Brazil, Sao Paulo, Bebedouro	SAMN03862120
	CVC0256	Xylella fastidiosa subsp. pauca	Citrus sinensis	-20.7523	-48.5816	584	1999	Brazil, Sao Paulo, Colina	SAMN03862121
	RAAR16_Co13	Xylella fastidiosa subsp. pauca	Coffea arabica	-22.481944	-47.456667	668	2000	Brazil, Sao Paulo, Cordeiropolis	This study (SAMN12994919)
	J1a12	Xylella fastidiosa subsp. pauca	Citrus sinensis	-20.2687	-50.549	486	1998	Brazil, Sao Paulo, Jales	SAMN03166204
	Pr8x	Xylella fastidiosa subsp. pauca	Prunus domestica	-23.101389	-47.9218	755	2010	Brazil, Sao Paulo, Jarinu	SAMN03166213
	9a5c	Xylella fastidiosa subsp. pauca	Citrus sinensis	-20.8062	-49.9636	514	1992	Brazil, Sao Paulo, Macaubal	SAMN02603773
	32	Xylella fastidiosa subsp. pauca	Coffea arabica	-21.6033	-48.3658	571	2002	Brazil, Sao Paulo, Matao	SAMN02471372
	3124	Xylella fastidiosa subsp. pauca	Coffea arabica	-21.6033	-48.365833	585	2001	Brazil, Sao Paulo, Matao	SAMN03166214
	6c	Xylella fastidiosa subsp. pauca	Coffea arabica	-21.6033	-48.3658	571	1999	Brazil, Sao Paulo, Matao	SAMN02471371
	RAAR17_CiUb7	Xylella fastidiosa subsp. pauca	Citrus sinensis	-21.165556	-49.7175	458	1998	Brazil, Sao Paulo, Ubarana	This study (SAMN12994920)
	U24D	Xylella fastidiosa subsp. pauca	Citrus sinensis	-21.165556	-49.7175	458	1998	Brazil, Sao Paulo, Ubarana	SAMN03154423
	11399	Xylella fastidiosa subsp. pauca	Citrus sinensis	-10.0272	-37.5622	262	1996	Brazil, Sergipe	SAMN02786837
	COF0407	Xylella fastidiosa subsp. pauca	Coffea spp.	9.9146	-84.0387	1208	2009	Costa Rica, Granadilla, Curridabat, San José	SAMN03862125
	OLS0478	Xylella fastidiosa subsp. pauca	Nerium oleander	9.94522	-84.0393	1247	2011	Costa Rica, Sabanilla, Canton de Montes de Oca, San Jose	SAMN03862124
	OLS0479	Xylella fastidiosa subsp. pauca	Nerium oleander	9.94522	-84.0393	1247	2015	Costa Rica, Sabanilla, Canton de Montes de Oca, San Jose	SAMN03862123
	APL72	Xylella fastidiosa subsp. pauca	Olea europaea	39.905	18.2286	121	2017	Italty, Apulia, Lecce, Acquarica del Capo	To be published (Sicard et al. 2020)
	APL60	Xylella fastidiosa subsp. pauca	Olea europaea	-	-	-	2017	Italy, Apulia	To be published (Sicard et al. 2020)
	APL61	Xylella fastidiosa subsp. pauca	Olea europaea	-	-	-	2017	Italy, Apulia	To be published (Sicard et al. 2020)
	CoDiRO	Xylella fastidiosa subsp. pauca	Olea europaea	-	-	-	2014	Italy, Apulia	SAMN03247589
	APL76	Xylella fastidiosa subsp. pauca	Olea europaea	40.741	17.4941	278	2017	Italy, Apulia, Brindisi, Cistemino	To be published (Sicard et al. 2020)
	APL32	Xylella fastidiosa subsp. pauca	Olea europaea	40.5038	17.6144	119	2016	Italy, Apulia, Brindisi, Oria	To be published (Sicard et al. 2020)
	APL69	Xylella fastidiosa subsp. pauca	Olea europaea	40.5032	17.6188	122	2017	Italy, Apulia, Brindisi, Oria	To be published (Sicard et al. 2020)
	APL70	Xylella fastidiosa subsp. pauca	Olea europaea	40.5033	17.6188	122	2017	Italy, Apulia, Brindisi, Oria	To be published (Sicard et al. 2020)
	APL14	Xylella fastidiosa subsp. pauca	Olea europaea	39.9166	18.0927	38	2016	Italy, Apulia, Lecce, Alliste	To be published (Sicard et al. 2020)
	APL19	Xylella fastidiosa subsp. pauca	Olea europaea	39.9213	18.1056	38	2016	Italy, Apulia, Lecce, Alliste	To be published (Sicard et al. 2020)
	APL30	Xylella fastidiosa subsp. pauca	Olea europaea	39.9174	18.1017	37	2016	Italy, Apulia, Lecce, Alliste	To be published (Sicard et al. 2020)
	APL13	Xylella fastidiosa subsp. pauca	Olea europaea	40.4425	17.9928	29	2016	Italy, Apulia, Lecce, Campi Salentina,	To be published (Sicard et al. 2020)
	APL84	Xylella fastidiosa subsp. pauca	Olea europaea	40.347	17.9096	62	2015	Italy, Apulia, Lecce, Casamassella	To be published (Sicard et al. 2020)
	APL40	Xylella fastidiosa subsp. pauca	Olea europaea	40.2423	18.1126	60	2014	Italy, Apulia, Lecce, Copertino	To be published (Sicard et al. 2020)
	APL3	Xylella fastidiosa subsp. pauca	Olea europaea	40.1645	18.3219	86	2016	Italy, Apulia, Lecce, Cursi	To be published (Sicard et al. 2020)
	APL41	Xylella fastidiosa subsp. pauca	Olea europaea	40.1633	18.3225	86	2014	Italy, Apulia, Lecce, Cursi	To be published (Sicard et al. 2020)
	APL11	Xylella fastidiosa subsp. pauca	Olea europaea	40.0872	18.2125	108	2016	Italy, Apulia, Lecce, Cutrofiano	To be published (Sicard et al. 2020)
	APL15	Xylella fastidiosa subsp. pauca	Olea europaea	40.0981	18.2208	93	2016	Italy, Apulia, Lecce, Cutrofiano	To be published (Sicard et al. 2020)
	APL34	Xylella fastidiosa subsp. pauca	Olea europaea	40.0981	18.2208	93	2016	Italy, Apulia, Lecce, Cutrofiano	To be published (Sicard et al. 2020)
	APL17	Xylella fastidiosa subsp. pauca	Olea europaea	39.8568	18.3557	149	2016	Italy, Apulia, Lecce, Gagliano del capo	To be published (Sicard et al. 2020)
	APL18	Xylella fastidiosa subsp. pauca	Olea europaea	39.8555	18.3706	128	2016	Italy, Apulia, Lecce, Gagliano del capo	To be published (Sicard et al. 2020)
	APL38	Xylella fastidiosa subsp. pauca	Olea europaea	39.8555	18.3706	128	2016	Italy, Apulia, Lecce, Gagliano del capo	To be published (Sicard et al. 2020)
	APL63	Xylella fastidiosa subsp. pauca	Olea europaea	39.8629	18.3629	130	2017	Italy, Apulia, Lecce, Gagliano del capo	To be published (Sicard et al. 2020)
	De Donno	Xylella fastidiosa subsp. pauca	Olea europaea	40.0249	18.0502	20	2014	Italy, Apulia, Lecce, Galipolli - Li Sauli	SAMN06765826
	APL36	Xylella fastidiosa subsp. pauca	Olea europaea	40.0249	18.0502	20	2016	Italy, Apulia, Lecce, Gallipoli	To be published (Sicard et al. 2020)
	APL43	Xylella fastidiosa subsp. pauca	Olea europaea	40.0114	18.0483	22	2016	Italy, Apulia, Lecce, Gallipoli	To be published (Sicard et al. 2020)
	APL62	Xylella fastidiosa subsp. pauca	Olea europaea	40.0114	18.0483	22	2017	Italy, Apulia, Lecce, Gallipoli	To be published (Sicard et al. 2020)
	APL75	Xylella fastidiosa subsp. pauca	Olea europaea	40.0114	18.0483	22	2017	Italy, Apulia, Lecce, Gallipoli	To be published (Sicard et al. 2020)
	APL9	Xylella fastidiosa subsp. pauca	Olea europaea	39.9933	18.3518	111	2016	Italy, Apulia, Lecce, Gallipoli	To be published (Sicard et al. 2020)
	APL77	Xylella fastidiosa subsp. pauca	Olea europaea	40.0114	18.0483	22	2013	Italy, Apulia, Lecce, Gallipoli - Di Sauli	To be published (Sicard et al. 2020)
	APL20	Xylella fastidiosa subsp. pauca	Olea europaea	40.0962	18.379	88	2016	Italy, Apulia, Lecce, Giuggianello	To be published (Sicard et al. 2020)
	APL83	Xylella fastidiosa subsp. pauca	Olea europaea	40.2817	17.9776	43	2015	Italy, Apulia, Lecce, Leverano	To be published (Sicard et al. 2020)
	APL5	Xylella fastidiosa subsp. pauca	Olea europaea	40.0929	18.2509	88	2016	Italy, Apulia, Lecce, Maglie	To be published (Sicard et al. 2020)
	APL21	Xylella fastidiosa subsp. pauca	Olea europaea	40.0349	18.0927	53	2016	Italy, Apulia, Lecce, Matino	To be published (Sicard et al. 2020)
	APL71	Xylella fastidiosa subsp. pauca	Olea europaea	40.0205	18.0705	36	2016	Italy, Apulia, Lecce, Matino	To be published (Sicard et al. 2020)
	APL86	Xylella fastidiosa subsp. pauca	Olea europaea	40.0205	18.0705	36	2015	Italy, Apulia, Lecce, Matino	To be published (Sicard et al. 2020)
	APL1	Xylella fastidiosa subsp. pauca	Olea europaea	40.0727	18.4389	99	2016	Italy, Apulia, Lecce, Minervino di lecce	To be published (Sicard et al. 2020)
	APL24	Xylella fastidiosa subsp. pauca	Olea europaea	39.8382	18.2906	96	2016	Italy, Apulia, Lecce, Morciano di leuca	To be published (Sicard et al. 2020)
	APL6	Xylella fastidiosa subsp. pauca	Olea europaea	40.1125	18.3582	75	2016	Italy, Apulia, Lecce, Muro Leccese	To be published (Sicard et al. 2020)
	APL78	Xylella fastidiosa subsp. pauca	Olea europaea	40.1766	17.9788	42	2014	Italy, Apulia, Lecce, Nardo	To be published (Sicard et al. 2020)
	APL23	Xylella fastidiosa subsp. pauca	Olea europaea	40.0215	18.3076	95	2016	Italy, Apulia, Lecce, Nociglia	To be published (Sicard et al. 2020)
	APL46	Xylella fastidiosa subsp. pauca	Olea europaea	40.1945	18.4096	31	2016	Italy, Apulia, Lecce, Otranto	To be published (Sicard et al. 2020)
	APL7	Xylella fastidiosa subsp. pauca	Olea europaea	40.1415	18.3781	83	2016	Italy, Apulia, Lecce, Palmiariggi	To be published (Sicard et al. 2020)
	APL26	Xylella fastidiosa subsp. pauca	Olea europaea	39.879	18.2247	93	2016	Italy, Apulia, Lecce, Presicce	To be published (Sicard et al. 2020)
	APL42	Xylella fastidiosa subsp. pauca	Olea europaea	39.9089	18.2219	122	2014	Italy, Apulia, Lecce, Presicce	To be published (Sicard et al. 2020)
	APL54	Xylella fastidiosa subsp. pauca	Olea europaea	39.9094	18.222	122	2016	Italy, Apulia, Lecce, Presicce	To be published (Sicard et al. 2020)
	APL55	Xylella fastidiosa subsp. pauca	Olea europaea	39.9689	18.0878	54	2016	Italy, Apulia, Lecce, Racale	To be published (Sicard et al. 2020)
	APL25	Xylella fastidiosa subsp. pauca	Olea europaea	39.8473	18.2437	23	2016	Italy, Apulia, Lecce, Salve	To be published (Sicard et al. 2020)
	APL22	Xylella fastidiosa subsp. pauca	Olea europaea	40.0291	18.3046	93	2016	Italy, Apulia, Lecce, San Cassiano	To be published (Sicard et al. 2020)
	APL28	Xylella fastidiosa subsp. pauca	Olea europaea	40.05	18.329	99	2016	Italy, Apulia, Lecce, San Cassiano	To be published (Sicard et al. 2020)
	APL57	Xylella fastidiosa subsp. pauca	Olea europaea	40.6537	17.6622	130	2017	Italy, Apulia, Lecce, San Vito dei Normanni	To be published (Sicard et al. 2020)
	APL27	Xylella fastidiosa subsp. pauca	Olea europaea	39.956	18.2904	98	2016	Italy, Apulia, Lecce, Specchia	To be published (Sicard et al. 2020)
	APL8	Xylella fastidiosa subsp. pauca	Olea europaea	40.0125	18.3513	108	2016	Italy, Apulia, Lecce, Spongano	To be published (Sicard et al. 2020)
	APL-87	Xylella fastidiosa subsp. pauca	Olea europaea	40.4243	18.0659	42	2016	Italy, Apulia, Lecce, Squinzano	To be published (Sicard et al. 2020)
	APL37	Xylella fastidiosa subsp. pauca	Olea europaea	40.2236	18.2087	82	2016	Italy, Apulia, Lecce, Sternatia	To be published (Sicard et al. 2020)
	APL4	Xylella fastidiosa subsp. pauca	Olea europaea	40.046	18.2414	116	2016	Italy, Apulia, Lecce, Supersano	To be published (Sicard et al. 2020)
	APL64	Xylella fastidiosa subsp. pauca	Olea europaea	40.4641	18.142	9	2017	Italy, Apulia, Lecce, Surbo	To be published (Sicard et al. 2020)
	APL65	Xylella fastidiosa subsp. pauca	Olea europaea	40.4262	18.0977	37	2017	Italy, Apulia, Lecce, Surbo	To be published (Sicard et al. 2020)
	APL66	Xylella fastidiosa subsp. pauca	Olea europaea	40.414	18.1044	40	2017	Italy, Apulia, Lecce, Surbo	To be published (Sicard et al. 2020)
	APL67	Xylella fastidiosa subsp. pauca	Olea europaea	40.4555	18.1526	10	2017	Italy, Apulia, Lecce, Surbo	To be published (Sicard et al. 2020)
	APL68	Xylella fastidiosa subsp. pauca	Olea europaea	40.4557	18.1161	20	2017	Italy, Apulia, Lecce, Surbo	To be published (Sicard et al. 2020)
	APL73	Xylella fastidiosa subsp. pauca	Olea europaea	40.4169	18.1079	38	2017	Italy, Apulia, Lecce, Surbo	To be published (Sicard et al. 2020)
	APL35	Xylella fastidiosa subsp. pauca	Olea europaea	39.9896	18.0516	37	2016	Italy, Apulia, Lecce, Taviano	To be published (Sicard et al. 2020)
	Salento-1	Xylella fastidiosa subsp. pauca	Olea europaea	39.9822	18.0815	52	2015	Italy, Apulia, Lecce, Taviano	SAMN05429913
	APL50	Xylella fastidiosa subsp. pauca	Olea europaea	40.4225	18.0651	43	2016	Italy, Apulia, Lecce, Trepuzzi	To be published (Sicard et al. 2020)
	APL56	Xylella fastidiosa subsp. pauca	Olea europaea	40.4225	18.0651	43	2016	Italy, Apulia, Lecce, Trepuzzi	To be published (Sicard et al. 2020)
	APL10	Xylella fastidiosa subsp. pauca	Olea europaea	39.9536	18.3864	118	2016	Italy, Apulia, Lecce, Tricase	To be published (Sicard et al. 2020)
	Salento-2	Xylella fastidiosa subsp. pauca	Olea europaea	39.9274	18.1583	85	2015	Italy, Apulia, Lecce, Ugento	SAMN05429914
	APL31	Xylella fastidiosa subsp. pauca	Olea europaea	39.9064	18.1631	84	2016	Italy, Apulia, Lecce, Ugento	To be published (Sicard et al. 2020)
	APL39	Xylella fastidiosa subsp. pauca	Olea europaea	39.9447	18.1696	84	2014	Italy, Apulia, Lecce, Ugento	To be published (Sicard et al. 2020)
	APL2	Xylella fastidiosa subsp. pauca	Olea europaea	40.1094	18.4387	74	2016	Italy, Apulia, Lecce, Uggiano la chiesa	To be published (Sicard et al. 2020)
	APL33	Xylella fastidiosa subsp. pauca	Olea europaea	40.3469	17.9072	60	2016	Italy, Apulia, Lecce, Veglie	To be published (Sicard et al. 2020)
	APL85	Xylella fastidiosa subsp. pauca	Olea europaea	40.3438	17.9076	60	2015	Italy, Apulia, Lecce, Veglie	To be published (Sicard et al. 2020)
	APL-87X	Xylella fastidiosa subsp. pauca	Olea europaea	40.4243	18.0659	42	2016	Italy, Apulia, Lecce. Squinzano	To be published (Sicard et al. 2020)
	APL-1B	Xylella fastidiosa subsp. pauca	Olea europaea	40.0727	18.4389	99	2016	Italy, Apulia, Minervino	To be published (Sicard et al. 2020)
	APL-1BX	Xylella fastidiosa subsp. pauca	Olea europaea	40.0727	18.4389	99	2016	Italy, Apulia, Minervino	To be published (Sicard et al. 2020)
	APL74	Xylella fastidiosa subsp. pauca	Olea europaea	40.0214	18.0451	14	2017	Italy, Apulia, Rimini, Macchiaforte	To be published (Sicard et al. 2020)
	APL12	Xylella fastidiosa subsp. pauca	Olea europaea	40.3627	17.7746	74	2016	Italy, Apulia, Taranto, Avetrana	To be published (Sicard et al. 2020)
