# Supplementary material for: Impacts of local population history and ecology on the evolution of a globally dispersed pathogen
Source: BMC Genomics. 2020 May 20;21:369. doi: 10.1186/s12864-020-06778-6 (PMC7238557; doi:10.1186/s12864-020-06778-6)
Supplement: Supplementary file 2 — Additional file 2: Supplementary Table 2. List of gene presence/absence of known virulence genes in X. fastidiosa subsp. fastidiosa, X. fastidiosa subsp. pauca, and subsp. fastidiosa and pauca isolates originating from Costa Rica. [file 12864_2020_6778_MOESM2_ESM.xlsx]

## Sheet: CostaRica
	Supplementary table 2. Gene presence/absence of known virulence genes within Costa Rica (based on Rapicavoli et al. 2017)
	Gene	Non-unique Gene name	Annotation	COF0407_CR	OLS0478_CR	OLS0479_CR	XF1090_hybrid_CR	XF1093_hybrid_CR	XF1094_hybrid_CR	XF1105_hybrid_CR	XF1110_hybrid_CR	XF68_CR	XF70_fixed_CR	XF71_CR	XF72_CR	XF73_CR	XF74_CR	XF75_CR
	cspA		Major cold shock protein CspA	COF0407_CR_21520	OLS0478_CR_22020	OLS0479_CR_21150	XF1090_hybrid_CR_22030	XF1093_hybrid_CR_22260	XF1094_hybrid_CR_21770	XF1105_hybrid_CR_21620	XF1110_hybrid_CR_21870	XF68_CR1_22210	XF70_fixed_CR_02190	XF71_CR4_21620	XF72_CR5_21320	XF73_CR6_20710	XF74_CR7_21170	XF75_CR8_21290
	fimA		Fimbrial protein				XF1090_hybrid_CR_11940	XF1093_hybrid_CR_12720	XF1094_hybrid_CR_11890	XF1105_hybrid_CR_12210	XF1110_hybrid_CR_11790		XF70_fixed_CR_15080	XF71_CR4_11450	XF72_CR5_11600		XF74_CR7_11840	XF75_CR8_11440
	fimA	group_2429	Fimbrial protein	COF0407_CR_12090	OLS0478_CR_12060	OLS0479_CR_11700
	rpfC	group_2552	Sensory/regulatory protein RpfC	COF0407_CR_17210	OLS0478_CR_17560	OLS0479_CR_16860
	pilA_2	group_3413	Fimbrial protein					XF1093_hybrid_CR_21530			XF1110_hybrid_CR_21160
	lip	group_3471	Triacylglycerol lipase						XF1094_hybrid_CR_05010	XF1105_hybrid_CR_05060
	pilA_2	group_3599	Fimbrial protein						XF1094_hybrid_CR_21040
	pilA_1	group_3774	Fimbrial protein							XF1105_hybrid_CR_20830
	pilA_2	group_3775	Fimbrial protein							XF1105_hybrid_CR_20860
	pilA_2	group_4099	Fimbrial protein													XF73_CR6_19950
	gumD		UDP-glucose:undecaprenyl-phosphate glucose-1-phosphate transferase	COF0407_CR_06290	OLS0478_CR_06480	OLS0479_CR_06270	XF1090_hybrid_CR_14960	XF1093_hybrid_CR_15290	XF1094_hybrid_CR_15120	XF1105_hybrid_CR_14790	XF1110_hybrid_CR_14820	XF68_CR1_15010	XF70_fixed_CR_13600	XF71_CR4_14850	XF72_CR5_14740	XF73_CR6_14100	XF74_CR7_14480	XF75_CR8_14630
	gumH		GDP-mannose:cellobiosyl-diphosphopolyprenol alpha-mannosyltransferase	COF0407_CR_06320	OLS0478_CR_06510	OLS0479_CR_06300	XF1090_hybrid_CR_14930	XF1093_hybrid_CR_15260	XF1094_hybrid_CR_15090	XF1105_hybrid_CR_14760	XF1110_hybrid_CR_14790	XF68_CR1_14980	XF70_fixed_CR_13630	XF71_CR4_14820	XF72_CR5_14710	XF73_CR6_14070	XF74_CR7_14450	XF75_CR8_14600
	lip		Triacylglycerol lipase				XF1090_hybrid_CR_04920	XF1093_hybrid_CR_04870			XF1110_hybrid_CR_04910	XF68_CR1_05060	XF70_fixed_CR_04870	XF71_CR4_05030	XF72_CR5_05000	XF73_CR6_04960	XF74_CR7_04990	XF75_CR8_05000
	lipA		Lipoyl synthase	COF0407_CR_15800	OLS0478_CR_16200	OLS0479_CR_15470	XF1090_hybrid_CR_05960	XF1093_hybrid_CR_05710	XF1094_hybrid_CR_05940	XF1105_hybrid_CR_06000	XF1110_hybrid_CR_05750	XF68_CR1_05970	XF70_fixed_CR_04420	XF71_CR4_05870	XF72_CR5_05890	XF73_CR6_05780	XF74_CR7_05890	XF75_CR8_05830
	pglA		Polygalacturonase	COF0407_CR_05390	OLS0478_CR_05530	OLS0479_CR_05440	XF1090_hybrid_CR_16000	XF1093_hybrid_CR_16220	XF1094_hybrid_CR_16060	XF1105_hybrid_CR_15790	XF1110_hybrid_CR_15770	XF68_CR1_16050	XF70_fixed_CR_12960	XF71_CR4_15870	XF72_CR5_15800	XF73_CR6_15100	XF74_CR7_15500	XF75_CR8_15650
	phoP_1		Alkaline phosphatase synthesis transcriptional regulatory protein PhoP	COF0407_CR_09980	OLS0478_CR_09800	OLS0479_CR_09560	XF1090_hybrid_CR_09940	XF1093_hybrid_CR_09600	XF1094_hybrid_CR_09800	XF1105_hybrid_CR_09600	XF1110_hybrid_CR_09640	XF68_CR1_09790	XF70_fixed_CR_06990	XF71_CR4_09520	XF72_CR5_09670	XF73_CR6_09370	XF74_CR7_09710	XF75_CR8_09420
	phoP_2		Virulence transcriptional regulatory protein PhoP	COF0407_CR_03400	OLS0478_CR_03530	OLS0479_CR_03430	XF1090_hybrid_CR_18560	XF1093_hybrid_CR_18690	XF1094_hybrid_CR_18340	XF1105_hybrid_CR_18140	XF1110_hybrid_CR_18470	XF68_CR1_18160	XF70_fixed_CR_09690	XF71_CR4_18000	XF72_CR5_17870	XF73_CR6_17280	XF74_CR7_17580	XF75_CR8_17780
	pilA_1		Fimbrial protein	COF0407_CR_20770	OLS0478_CR_21260	OLS0479_CR_20400	XF1090_hybrid_CR_21300	XF1093_hybrid_CR_21490	XF1094_hybrid_CR_21010		XF1110_hybrid_CR_21120	XF68_CR1_21480	XF70_fixed_CR_01450	XF71_CR4_20880	XF72_CR5_20580	XF73_CR6_19920	XF74_CR7_20440	XF75_CR8_20550
	pilA_2		Fimbrial protein	COF0407_CR_20800	OLS0478_CR_21290	OLS0479_CR_20430	XF1090_hybrid_CR_21330					XF68_CR1_21510	XF70_fixed_CR_01480	XF71_CR4_20910	XF72_CR5_20610		XF74_CR7_20470	XF75_CR8_20580
	rpfC		Sensory/regulatory protein RpfC				XF1090_hybrid_CR_04270	XF1093_hybrid_CR_04230	XF1094_hybrid_CR_04370	XF1105_hybrid_CR_04430	XF1110_hybrid_CR_04280	XF68_CR1_04410	XF70_fixed_CR_05520	XF71_CR4_04380	XF72_CR5_04350	XF73_CR6_04320	XF74_CR7_04340	XF75_CR8_04350
	rpfG		Cyclic di-GMP phosphodiesterase response regulator RpfG	COF0407_CR_17220	OLS0478_CR_17570	OLS0479_CR_16870	XF1090_hybrid_CR_04260	XF1093_hybrid_CR_04220	XF1094_hybrid_CR_04360	XF1105_hybrid_CR_04420	XF1110_hybrid_CR_04270	XF68_CR1_04400	XF70_fixed_CR_05530	XF71_CR4_04370	XF72_CR5_04340	XF73_CR6_04310	XF74_CR7_04330	XF75_CR8_04340
	tolC		Outer membrane protein TolC	COF0407_CR_21210	OLS0478_CR_21710	OLS0479_CR_20840	XF1090_hybrid_CR_21720	XF1093_hybrid_CR_21930	XF1094_hybrid_CR_21440	XF1105_hybrid_CR_21300	XF1110_hybrid_CR_21560	XF68_CR1_21900	XF70_fixed_CR_01870	XF71_CR4_21300	XF72_CR5_21000	XF73_CR6_20380	XF74_CR7_20860	XF75_CR8_20970
	xpsE		Type II secretion system protein E	COF0407_CR_13350	OLS0478_CR_13750	OLS0479_CR_13010	XF1090_hybrid_CR_08170	XF1093_hybrid_CR_07950	XF1094_hybrid_CR_08170	XF1105_hybrid_CR_08280	XF1110_hybrid_CR_07980	XF68_CR1_08200	XF70_fixed_CR_21310	XF71_CR4_08080	XF72_CR5_08100	XF73_CR6_08010	XF74_CR7_08100	XF75_CR8_08040

## Sheet: fastidiosa
	Gene presence/absence of known virulence genes within subsp. fastidiosa (based on Rapicavoli et al. 2017)
	Gene	Non-unique Gene name	Annotation	CFBP7969_NC	CFBP7970_FL	CFBP8082_FL	DSM10026_FL	EB92-1_FL	GB514_TX	IVIA5235_SP	Je100_XF2_80_CA	Je101_XF2_81_CA	Je102_XF2_82_CA	Je103_XF2_83_CA	Je104_XF2_84_CA	Je105_XF2_85_CA	Je106_XF2_86_CA	Je107_XF2_87_CA	Je108_XF2_88_CA	Je109_XF2_89_CA	Je10_XF1_86_CA	Je110_XF2_90_CA	Je111_XF2_91_CA	Je112_XF2_92_CA	Je113_XF2_93_CA	Je114_XF2_94_CA	Je115_XF2_95_CA	Je116_XF2_96_CA	Je117_XF3_A1_CA	Je118_XF3_B1_CA	Je119_XF3_C1_CA	Je11_XF1_87_CA	Je120_XF3_D1_CA	Je121_XF3_E1_CA	Je122_XF3_F1_CA	Je12_XF1_88_CA	Je13_XF1_89_CA	Je14_XF1_90_CA	Je15_XF1_91_CA	Je16_XF1_92_CA	Je17_XF1_93_CA	Je18_XF1_94_CA	Je19_XF1_95_CA	Je1_XF1_77_CA	Je20_XF1_96_CA	Je21_XF2_1_CA	Je22_XF2_2_CA	Je23_XF2_3_CA	Je24_XF2_4_CA
	fimA		Fimbrial protein	CFBP7969_21860	CFBP7970_22420	CFBP8082_21870	DSM10026_FL_11610	EB92-1_FL_11570	GB514_TX_23390	IVIA5235_SP_12130	Je100_XF2_80_CA_11680	Je101_XF2_81_CA_11680	Je102_XF2_82_CA_11620	Je103_XF2_83_CA_11560	Je104_XF2_84_CA_11480	Je105_XF2_85_CA_11820	Je106_XF2_86_CA_11830	Je107_XF2_87_CA_11860	Je108_XF2_88_CA_11780	Je109_XF2_89_CA_11940	Je10_XF1_86_CA_11710	Je110_XF2_90_CA_11510	Je111_XF2_91_CA_11930	Je112_XF2_92_CA_11630	Je113_XF2_93_CA_11670	Je114_XF2_94_CA_11760	Je115_XF2_95_CA_11560	Je116_XF2_96_CA_11550	Je117_XF3_A1_CA_11920	Je118_XF3_B1_CA_11590	Je119_XF3_C1_CA_11630	Je11_XF1_87_CA_11810	Je120_XF3_D1_CA_11500	Je121_XF3_E1_CA_11600	Je122_XF3_F1_CA_11580	Je12_XF1_88_CA_11760	Je13_XF1_89_CA_11580	Je14_XF1_90_CA_11890	Je15_XF1_91_CA_11570	Je16_XF1_92_CA_11840	Je17_XF1_93_CA_11470	Je18_XF1_94_CA_11810	Je19_XF1_95_CA_11860	Je1_XF1_77_CA_11450	Je20_XF1_96_CA_11570	Je21_XF2_1_CA_11630	Je22_XF2_2_CA_11650	Je23_XF2_3_CA_11630	Je24_XF2_4_CA_11670
	fimD		Outer membrane usher protein FimD	CFBP7969_11940	CFBP7970_11540	CFBP8082_11780	DSM10026_FL_00700	EB92-1_FL_00650	GB514_TX_11650	IVIA5235_SP_00650	Je100_XF2_80_CA_00620	Je101_XF2_81_CA_00630	Je102_XF2_82_CA_00620	Je103_XF2_83_CA_00620	Je104_XF2_84_CA_00650	Je105_XF2_85_CA_00620	Je106_XF2_86_CA_00620	Je107_XF2_87_CA_00620	Je108_XF2_88_CA_00620	Je109_XF2_89_CA_00620	Je10_XF1_86_CA_00620	Je110_XF2_90_CA_00620	Je111_XF2_91_CA_00630	Je112_XF2_92_CA_00620	Je113_XF2_93_CA_00620	Je114_XF2_94_CA_00610	Je115_XF2_95_CA_00630	Je116_XF2_96_CA_00620	Je117_XF3_A1_CA_00620	Je118_XF3_B1_CA_00620	Je119_XF3_C1_CA_00620	Je11_XF1_87_CA_00630	Je120_XF3_D1_CA_00620	Je121_XF3_E1_CA_00620	Je122_XF3_F1_CA_00620	Je12_XF1_88_CA_00620	Je13_XF1_89_CA_00620	Je14_XF1_90_CA_00620	Je15_XF1_91_CA_00620	Je16_XF1_92_CA_00620	Je17_XF1_93_CA_00650	Je18_XF1_94_CA_00620	Je19_XF1_95_CA_00620	Je1_XF1_77_CA_00620	Je20_XF1_96_CA_00630	Je21_XF2_1_CA_00620	Je22_XF2_2_CA_00620	Je23_XF2_3_CA_00620	Je24_XF2_4_CA_00620
	group_3583	pilA_1	Fimbrial protein
	group_6054	pilA_2	Fimbrial protein
	group_6250	pilA_2	Fimbrial protein
	group_6356	pilA_2	Fimbrial protein
	group_6480	pilA_1	Fimbrial protein
	group_6481	pilA_2	Fimbrial protein
	gumD		UDP-glucose:undecaprenyl-phosphate glucose-1-phosphate transferase	CFBP7969_16320	CFBP7970_16020	CFBP8082_15310	DSM10026_FL_14620	EB92-1_FL_14510	GB514_TX_02320	IVIA5235_SP_15180	Je100_XF2_80_CA_14580	Je101_XF2_81_CA_14620	Je102_XF2_82_CA_14650	Je103_XF2_83_CA_14590	Je104_XF2_84_CA_14340	Je105_XF2_85_CA_14830	Je106_XF2_86_CA_14850	Je107_XF2_87_CA_14800	Je108_XF2_88_CA_14740	Je109_XF2_89_CA_14850	Je10_XF1_86_CA_14740	Je110_XF2_90_CA_14570	Je111_XF2_91_CA_14890	Je112_XF2_92_CA_14570	Je113_XF2_93_CA_14650	Je114_XF2_94_CA_14830	Je115_XF2_95_CA_14520	Je116_XF2_96_CA_14520	Je117_XF3_A1_CA_14930	Je118_XF3_B1_CA_14510	Je119_XF3_C1_CA_14640	Je11_XF1_87_CA_14810	Je120_XF3_D1_CA_14430	Je121_XF3_E1_CA_14520	Je122_XF3_F1_CA_14530	Je12_XF1_88_CA_14820	Je13_XF1_89_CA_14620	Je14_XF1_90_CA_14890	Je15_XF1_91_CA_14620	Je16_XF1_92_CA_14850	Je17_XF1_93_CA_14550	Je18_XF1_94_CA_14850	Je19_XF1_95_CA_14910	Je1_XF1_77_CA_14310	Je20_XF1_96_CA_14620	Je21_XF2_1_CA_14680	Je22_XF2_2_CA_14670	Je23_XF2_3_CA_14630	Je24_XF2_4_CA_14710
	gumD_2		UDP-glucose:undecaprenyl-phosphate glucose-1-phosphate transferase																										Je117_XF3_A1_CA_24520
	gumH		GDP-mannose:cellobiosyl-diphosphopolyprenol alpha-mannosyltransferase	CFBP7969_16350	CFBP7970_16050	CFBP8082_15280	DSM10026_FL_14590	EB92-1_FL_14480	GB514_TX_02280	IVIA5235_SP_15150	Je100_XF2_80_CA_14550	Je101_XF2_81_CA_14590	Je102_XF2_82_CA_14620	Je103_XF2_83_CA_14560	Je104_XF2_84_CA_14310	Je105_XF2_85_CA_14800	Je106_XF2_86_CA_14820	Je107_XF2_87_CA_14770	Je108_XF2_88_CA_14710	Je109_XF2_89_CA_14820	Je10_XF1_86_CA_14710	Je110_XF2_90_CA_14540	Je111_XF2_91_CA_14860	Je112_XF2_92_CA_14540	Je113_XF2_93_CA_14620	Je114_XF2_94_CA_14800	Je115_XF2_95_CA_14490	Je116_XF2_96_CA_14490	Je117_XF3_A1_CA_14900	Je118_XF3_B1_CA_14480	Je119_XF3_C1_CA_14610	Je11_XF1_87_CA_14780	Je120_XF3_D1_CA_14400	Je121_XF3_E1_CA_14490	Je122_XF3_F1_CA_14500	Je12_XF1_88_CA_14790	Je13_XF1_89_CA_14590	Je14_XF1_90_CA_14860	Je15_XF1_91_CA_14590	Je16_XF1_92_CA_14820	Je17_XF1_93_CA_14520	Je18_XF1_94_CA_14820	Je19_XF1_95_CA_14880	Je1_XF1_77_CA_14280	Je20_XF1_96_CA_14590	Je21_XF2_1_CA_14650	Je22_XF2_2_CA_14640	Je23_XF2_3_CA_14600	Je24_XF2_4_CA_14680
	gumK		UDP-glucuronate:glycolipid 2-beta-glucuronosyltransferase	CFBP7969_16380	CFBP7970_16080	CFBP8082_15250	DSM10026_FL_14560	EB92-1_FL_14450	GB514_TX_02240	IVIA5235_SP_15120	Je100_XF2_80_CA_14520	Je101_XF2_81_CA_14560	Je102_XF2_82_CA_14590	Je103_XF2_83_CA_14530	Je104_XF2_84_CA_14280	Je105_XF2_85_CA_14770	Je106_XF2_86_CA_14790	Je107_XF2_87_CA_14740	Je108_XF2_88_CA_14680	Je109_XF2_89_CA_14790	Je10_XF1_86_CA_14680	Je110_XF2_90_CA_14510	Je111_XF2_91_CA_14830	Je112_XF2_92_CA_14510	Je113_XF2_93_CA_14590	Je114_XF2_94_CA_14770	Je115_XF2_95_CA_14460	Je116_XF2_96_CA_14460	Je117_XF3_A1_CA_14870	Je118_XF3_B1_CA_14450	Je119_XF3_C1_CA_14580	Je11_XF1_87_CA_14750	Je120_XF3_D1_CA_14370	Je121_XF3_E1_CA_14460	Je122_XF3_F1_CA_14470	Je12_XF1_88_CA_14760	Je13_XF1_89_CA_14560	Je14_XF1_90_CA_14830	Je15_XF1_91_CA_14560	Je16_XF1_92_CA_14790	Je17_XF1_93_CA_14490	Je18_XF1_94_CA_14790	Je19_XF1_95_CA_14850	Je1_XF1_77_CA_14250	Je20_XF1_96_CA_14560	Je21_XF2_1_CA_14620	Je22_XF2_2_CA_14610	Je23_XF2_3_CA_14570	Je24_XF2_4_CA_14650
	lip		Triacylglycerol lipase	CFBP7969_03150	CFBP7970_07120	CFBP8082_01830	DSM10026_FL_04970	EB92-1_FL_04960	GB514_TX_16270	IVIA5235_SP_04960	Je100_XF2_80_CA_04910	Je101_XF2_81_CA_04940	Je102_XF2_82_CA_04940	Je103_XF2_83_CA_05020	Je104_XF2_84_CA_04920	Je105_XF2_85_CA_04940	Je106_XF2_86_CA_05000	Je107_XF2_87_CA_05030	Je108_XF2_88_CA_05000	Je109_XF2_89_CA_04900	Je10_XF1_86_CA_04900	Je110_XF2_90_CA_04910	Je111_XF2_91_CA_04940	Je112_XF2_92_CA_04940	Je113_XF2_93_CA_04910	Je114_XF2_94_CA_04930	Je115_XF2_95_CA_04920	Je116_XF2_96_CA_04960	Je117_XF3_A1_CA_04900	Je118_XF3_B1_CA_04900	Je119_XF3_C1_CA_04930	Je11_XF1_87_CA_04920	Je120_XF3_D1_CA_04920	Je121_XF3_E1_CA_04910	Je122_XF3_F1_CA_04880	Je12_XF1_88_CA_04920	Je13_XF1_89_CA_04920	Je14_XF1_90_CA_04910	Je15_XF1_91_CA_04930	Je16_XF1_92_CA_04910	Je17_XF1_93_CA_04930	Je18_XF1_94_CA_04930	Je19_XF1_95_CA_04900	Je1_XF1_77_CA_04910	Je20_XF1_96_CA_04920	Je21_XF2_1_CA_04940	Je22_XF2_2_CA_04990	Je23_XF2_3_CA_04960	Je24_XF2_4_CA_04910
	lipA		Lipoyl synthase	CFBP7969_02310	CFBP7970_02650	CFBP8082_01050	DSM10026_FL_05770	EB92-1_FL_05790	GB514_TX_17100	IVIA5235_SP_05750	Je100_XF2_80_CA_05790	Je101_XF2_81_CA_05850	Je102_XF2_82_CA_05850	Je103_XF2_83_CA_05910	Je104_XF2_84_CA_05810	Je105_XF2_85_CA_05870	Je106_XF2_86_CA_05890	Je107_XF2_87_CA_05940	Je108_XF2_88_CA_05910	Je109_XF2_89_CA_05790	Je10_XF1_86_CA_05830	Je110_XF2_90_CA_05760	Je111_XF2_91_CA_05840	Je112_XF2_92_CA_05840	Je113_XF2_93_CA_09780	Je114_XF2_94_CA_05850	Je115_XF2_95_CA_05820	Je116_XF2_96_CA_05850	Je117_XF3_A1_CA_05810	Je118_XF3_B1_CA_05800	Je119_XF3_C1_CA_05820	Je11_XF1_87_CA_05840	Je120_XF3_D1_CA_05810	Je121_XF3_E1_CA_05770	Je122_XF3_F1_CA_05730	Je12_XF1_88_CA_05840	Je13_XF1_89_CA_05840	Je14_XF1_90_CA_05830	Je15_XF1_91_CA_09790	Je16_XF1_92_CA_05880	Je17_XF1_93_CA_05860	Je18_XF1_94_CA_05860	Je19_XF1_95_CA_05860	Je1_XF1_77_CA_05760	Je20_XF1_96_CA_05820	Je21_XF2_1_CA_05860	Je22_XF2_2_CA_05910	Je23_XF2_3_CA_05920	Je24_XF2_4_CA_05810
	lipB		Octanoyltransferase	CFBP7969_02300	CFBP7970_02660	CFBP8082_01040	DSM10026_FL_05780	EB92-1_FL_05800	GB514_TX_17110	IVIA5235_SP_05760	Je100_XF2_80_CA_05800	Je101_XF2_81_CA_05860	Je102_XF2_82_CA_05860	Je103_XF2_83_CA_05920	Je104_XF2_84_CA_05820	Je105_XF2_85_CA_05880	Je106_XF2_86_CA_05900	Je107_XF2_87_CA_05950	Je108_XF2_88_CA_05920	Je109_XF2_89_CA_05800	Je10_XF1_86_CA_05840	Je110_XF2_90_CA_05770	Je111_XF2_91_CA_05850	Je112_XF2_92_CA_05850	Je113_XF2_93_CA_09770	Je114_XF2_94_CA_05860	Je115_XF2_95_CA_05830	Je116_XF2_96_CA_05860	Je117_XF3_A1_CA_05820	Je118_XF3_B1_CA_05810	Je119_XF3_C1_CA_05830	Je11_XF1_87_CA_05850	Je120_XF3_D1_CA_05820	Je121_XF3_E1_CA_05780	Je122_XF3_F1_CA_05740	Je12_XF1_88_CA_05850	Je13_XF1_89_CA_05850	Je14_XF1_90_CA_05840	Je15_XF1_91_CA_09780	Je16_XF1_92_CA_05890	Je17_XF1_93_CA_05870	Je18_XF1_94_CA_05870	Je19_XF1_95_CA_05870	Je1_XF1_77_CA_05770	Je20_XF1_96_CA_05830	Je21_XF2_1_CA_05870	Je22_XF2_2_CA_05920	Je23_XF2_3_CA_05930	Je24_XF2_4_CA_05820
	pglA		Polygalacturonase	CFBP7969_15710	CFBP7970_14980	CFBP8082_14610	DSM10026_FL_15520	EB92-1_FL_15550	GB514_TX_03370	IVIA5235_SP_16170	Je100_XF2_80_CA_15570	Je101_XF2_81_CA_15650	Je102_XF2_82_CA_15670	Je103_XF2_83_CA_15600	Je104_XF2_84_CA_15290	Je105_XF2_85_CA_15700	Je106_XF2_86_CA_15850	Je107_XF2_87_CA_15810	Je108_XF2_88_CA_15760	Je109_XF2_89_CA_15880	Je10_XF1_86_CA_15780	Je110_XF2_90_CA_15570	Je111_XF2_91_CA_15910	Je112_XF2_92_CA_15570	Je113_XF2_93_CA_15690	Je114_XF2_94_CA_15830	Je115_XF2_95_CA_15500	Je116_XF2_96_CA_15540	Je117_XF3_A1_CA_15970	Je118_XF3_B1_CA_15540	Je119_XF3_C1_CA_15680	Je11_XF1_87_CA_15850	Je120_XF3_D1_CA_15460	Je121_XF3_E1_CA_15550	Je122_XF3_F1_CA_15560	Je12_XF1_88_CA_15870	Je13_XF1_89_CA_15550	Je14_XF1_90_CA_15930	Je15_XF1_91_CA_15640	Je16_XF1_92_CA_15890	Je17_XF1_93_CA_15460	Je18_XF1_94_CA_15870	Je19_XF1_95_CA_15950	Je1_XF1_77_CA_15340	Je20_XF1_96_CA_15640	Je21_XF2_1_CA_15700	Je22_XF2_2_CA_15680	Je23_XF2_3_CA_15640	Je24_XF2_4_CA_15730
	phoP_1		Alkaline phosphatase synthesis transcriptional regulatory protein PhoP	CFBP7969_13520	CFBP7970_13720	CFBP8082_19530	DSM10026_FL_09380	EB92-1_FL_09380	GB514_TX_20760	IVIA5235_SP_09300	Je100_XF2_80_CA_09360	Je101_XF2_81_CA_09440	Je102_XF2_82_CA_09450	Je103_XF2_83_CA_09500	Je104_XF2_84_CA_09450	Je105_XF2_85_CA_09480	Je106_XF2_86_CA_09490	Je107_XF2_87_CA_09570	Je108_XF2_88_CA_09480	Je109_XF2_89_CA_09690	Je10_XF1_86_CA_09420	Je110_XF2_90_CA_09340	Je111_XF2_91_CA_09830	Je112_XF2_92_CA_09420	Je113_XF2_93_CA_06240	Je114_XF2_94_CA_09450	Je115_XF2_95_CA_09370	Je116_XF2_96_CA_09450	Je117_XF3_A1_CA_09740	Je118_XF3_B1_CA_09410	Je119_XF3_C1_CA_09420	Je11_XF1_87_CA_09420	Je120_XF3_D1_CA_09440	Je121_XF3_E1_CA_09380	Je122_XF3_F1_CA_09330	Je12_XF1_88_CA_09440	Je13_XF1_89_CA_09430	Je14_XF1_90_CA_09430	Je15_XF1_91_CA_06240	Je16_XF1_92_CA_09450	Je17_XF1_93_CA_09440	Je18_XF1_94_CA_09460	Je19_XF1_95_CA_09440	Je1_XF1_77_CA_09330	Je20_XF1_96_CA_09420	Je21_XF2_1_CA_09460	Je22_XF2_2_CA_09490	Je23_XF2_3_CA_09490	Je24_XF2_4_CA_09410
	phoP_2		Virulence transcriptional regulatory protein PhoP	CFBP7969_08150	CFBP7970_08430	CFBP8082_08700	DSM10026_FL_17710	EB92-1_FL_17750	GB514_TX_05590	IVIA5235_SP_18400	Je100_XF2_80_CA_17770	Je101_XF2_81_CA_17860	Je102_XF2_82_CA_17880	Je103_XF2_83_CA_17840	Je104_XF2_84_CA_17500	Je105_XF2_85_CA_17900	Je106_XF2_86_CA_18070	Je107_XF2_87_CA_18040	Je108_XF2_88_CA_17980	Je109_XF2_89_CA_18100	Je10_XF1_86_CA_17980	Je110_XF2_90_CA_17750	Je111_XF2_91_CA_18110	Je112_XF2_92_CA_17750	Je113_XF2_93_CA_17890	Je114_XF2_94_CA_18050	Je115_XF2_95_CA_17700	Je116_XF2_96_CA_17750	Je117_XF3_A1_CA_18200	Je118_XF3_B1_CA_17800	Je119_XF3_C1_CA_17910	Je11_XF1_87_CA_18070	Je120_XF3_D1_CA_17700	Je121_XF3_E1_CA_17760	Je122_XF3_F1_CA_17790	Je12_XF1_88_CA_18130	Je13_XF1_89_CA_17810	Je14_XF1_90_CA_18180	Je15_XF1_91_CA_17890	Je16_XF1_92_CA_18140	Je17_XF1_93_CA_17680	Je18_XF1_94_CA_18110	Je19_XF1_95_CA_18170	Je1_XF1_77_CA_17580	Je20_XF1_96_CA_17930	Je21_XF2_1_CA_17960	Je22_XF2_2_CA_17920	Je23_XF2_3_CA_17840	Je24_XF2_4_CA_17940
	phoR		Phosphate regulon sensor protein PhoR	CFBP7969_04390	CFBP7970_00320	CFBP8082_03040	DSM10026_FL_20760	EB92-1_FL_20760	GB514_TX_08960	IVIA5235_SP_21520	Je100_XF2_80_CA_20840	Je101_XF2_81_CA_21020	Je102_XF2_82_CA_20970	Je103_XF2_83_CA_20940	Je104_XF2_84_CA_20610	Je105_XF2_85_CA_20970	Je106_XF2_86_CA_21140	Je107_XF2_87_CA_21110	Je108_XF2_88_CA_21060	Je109_XF2_89_CA_21190	Je10_XF1_86_CA_21090	Je110_XF2_90_CA_20830	Je111_XF2_91_CA_21170	Je112_XF2_92_CA_20860	Je113_XF2_93_CA_20970	Je114_XF2_94_CA_21080	Je115_XF2_95_CA_20750	Je116_XF2_96_CA_20860	Je117_XF3_A1_CA_21280	Je118_XF3_B1_CA_20910	Je119_XF3_C1_CA_20990	Je11_XF1_87_CA_21200	Je120_XF3_D1_CA_20820	Je121_XF3_E1_CA_20840	Je122_XF3_F1_CA_20860	Je12_XF1_88_CA_21330	Je13_XF1_89_CA_20900	Je14_XF1_90_CA_21300	Je15_XF1_91_CA_20970	Je16_XF1_92_CA_21240	Je17_XF1_93_CA_20750	Je18_XF1_94_CA_21190	Je19_XF1_95_CA_21230	Je1_XF1_77_CA_20710	Je20_XF1_96_CA_21030	Je21_XF2_1_CA_21050	Je22_XF2_2_CA_21080	Je23_XF2_3_CA_20940	Je24_XF2_4_CA_21080
	phoU		Phosphate-specific transport system accessory protein PhoU	CFBP7969_19730	CFBP7970_19110	CFBP8082_17560	DSM10026_FL_12700	EB92-1_FL_12600	GB514_TX_00110	IVIA5235_SP_13280	Je100_XF2_80_CA_12700	Je101_XF2_81_CA_12710	Je102_XF2_82_CA_12700	Je103_XF2_83_CA_12630	Je104_XF2_84_CA_12440	Je105_XF2_85_CA_12890	Je106_XF2_86_CA_12870	Je107_XF2_87_CA_12880	Je108_XF2_88_CA_12820	Je109_XF2_89_CA_12940	Je10_XF1_86_CA_12770	Je110_XF2_90_CA_12580	Je111_XF2_91_CA_12970	Je112_XF2_92_CA_12670	Je113_XF2_93_CA_12730	Je114_XF2_94_CA_12850	Je115_XF2_95_CA_12610	Je116_XF2_96_CA_12610	Je117_XF3_A1_CA_12950	Je118_XF3_B1_CA_12610	Je119_XF3_C1_CA_12680	Je11_XF1_87_CA_12870	Je120_XF3_D1_CA_12520	Je121_XF3_E1_CA_12620	Je122_XF3_F1_CA_12620	Je12_XF1_88_CA_12810	Je13_XF1_89_CA_12650	Je14_XF1_90_CA_12950	Je15_XF1_91_CA_12630	Je16_XF1_92_CA_12880	Je17_XF1_93_CA_12600	Je18_XF1_94_CA_12880	Je19_XF1_95_CA_12940	Je1_XF1_77_CA_12480	Je20_XF1_96_CA_12630	Je21_XF2_1_CA_12700	Je22_XF2_2_CA_12720	Je23_XF2_3_CA_12640	Je24_XF2_4_CA_12780
	pilA_1		Fimbrial protein	CFBP7969_04880	CFBP7970_00810	CFBP8082_03510	DSM10026_FL_20270	EB92-1_FL_20290	GB514_TX_08480	IVIA5235_SP_21040	Je100_XF2_80_CA_20350	Je101_XF2_81_CA_20530	Je102_XF2_82_CA_20490	Je103_XF2_83_CA_20470	Je104_XF2_84_CA_20120	Je105_XF2_85_CA_20490	Je106_XF2_86_CA_20660	Je107_XF2_87_CA_20640	Je108_XF2_88_CA_20580	Je109_XF2_89_CA_20720	Je10_XF1_86_CA_20610	Je110_XF2_90_CA_20350	Je111_XF2_91_CA_20690	Je112_XF2_92_CA_20380	Je113_XF2_93_CA_20500	Je114_XF2_94_CA_20600	Je115_XF2_95_CA_20280	Je116_XF2_96_CA_20390	Je117_XF3_A1_CA_20800	Je118_XF3_B1_CA_20430	Je119_XF3_C1_CA_20520	Je11_XF1_87_CA_20720	Je120_XF3_D1_CA_20340	Je121_XF3_E1_CA_20370	Je122_XF3_F1_CA_20380	Je12_XF1_88_CA_20860	Je13_XF1_89_CA_20420	Je14_XF1_90_CA_20820	Je15_XF1_91_CA_20500	Je16_XF1_92_CA_20770	Je17_XF1_93_CA_20280	Je18_XF1_94_CA_20720	Je19_XF1_95_CA_20760	Je1_XF1_77_CA_20220	Je20_XF1_96_CA_20550	Je21_XF2_1_CA_20580	Je22_XF2_2_CA_20590	Je23_XF2_3_CA_20460	Je24_XF2_4_CA_20590
	pilA_2		Fimbrial protein	CFBP7969_04850	CFBP7970_00780	CFBP8082_03480	DSM10026_FL_20300	EB92-1_FL_20320	GB514_TX_08510	IVIA5235_SP_21070	Je100_XF2_80_CA_20380	Je101_XF2_81_CA_20560	Je102_XF2_82_CA_20520	Je103_XF2_83_CA_20500	Je104_XF2_84_CA_20150	Je105_XF2_85_CA_20520	Je106_XF2_86_CA_20690	Je107_XF2_87_CA_20670	Je108_XF2_88_CA_20610	Je109_XF2_89_CA_20750	Je10_XF1_86_CA_20640	Je110_XF2_90_CA_20380	Je111_XF2_91_CA_20720	Je112_XF2_92_CA_20410	Je113_XF2_93_CA_20530	Je114_XF2_94_CA_20630	Je115_XF2_95_CA_20310	Je116_XF2_96_CA_20420	Je117_XF3_A1_CA_20830	Je118_XF3_B1_CA_20460	Je119_XF3_C1_CA_20550	Je11_XF1_87_CA_20750	Je120_XF3_D1_CA_20370	Je121_XF3_E1_CA_20400	Je122_XF3_F1_CA_20410	Je12_XF1_88_CA_20890	Je13_XF1_89_CA_20450	Je14_XF1_90_CA_20850	Je15_XF1_91_CA_20530	Je16_XF1_92_CA_20800	Je17_XF1_93_CA_20310	Je18_XF1_94_CA_20750	Je19_XF1_95_CA_20790	Je1_XF1_77_CA_20250	Je20_XF1_96_CA_20580	Je21_XF2_1_CA_20610	Je22_XF2_2_CA_20620	Je23_XF2_3_CA_20490	Je24_XF2_4_CA_20620
	rpfC		Sensory/regulatory protein RpfC	CFBP7969_03800	CFBP7970_06470	CFBP8082_02480	DSM10026_FL_04310	EB92-1_FL_04330	GB514_TX_15600	IVIA5235_SP_04310	Je100_XF2_80_CA_04270	Je101_XF2_81_CA_04290	Je102_XF2_82_CA_04300	Je103_XF2_83_CA_04370	Je104_XF2_84_CA_04270	Je105_XF2_85_CA_04290	Je106_XF2_86_CA_04370	Je107_XF2_87_CA_04380	Je108_XF2_88_CA_04360	Je109_XF2_89_CA_04270	Je10_XF1_86_CA_04250	Je110_XF2_90_CA_04270	Je111_XF2_91_CA_04290	Je112_XF2_92_CA_04300	Je113_XF2_93_CA_04260	Je114_XF2_94_CA_04280	Je115_XF2_95_CA_04280	Je116_XF2_96_CA_04310	Je117_XF3_A1_CA_04250	Je118_XF3_B1_CA_04270	Je119_XF3_C1_CA_04280	Je11_XF1_87_CA_04270	Je120_XF3_D1_CA_04280	Je121_XF3_E1_CA_04270	Je122_XF3_F1_CA_04240		Je13_XF1_89_CA_04270	Je14_XF1_90_CA_04260	Je15_XF1_91_CA_04280	Je16_XF1_92_CA_04260	Je17_XF1_93_CA_04290	Je18_XF1_94_CA_04280	Je19_XF1_95_CA_04250	Je1_XF1_77_CA_04260	Je20_XF1_96_CA_04270	Je21_XF2_1_CA_04290	Je22_XF2_2_CA_04340	Je23_XF2_3_CA_04310	Je24_XF2_4_CA_04260
	rpfC_2		Sensory/regulatory protein RpfC																														Je120_XF3_D1_CA_04290			Je12_XF1_88_CA_04270
	scpA		Segregation and condensation protein A	CFBP7969_15540	CFBP7970_15150	CFBP8082_14440	DSM10026_FL_15350	EB92-1_FL_15380	GB514_TX_03200	IVIA5235_SP_16000	Je100_XF2_80_CA_15400	Je101_XF2_81_CA_15480	Je102_XF2_82_CA_15500	Je103_XF2_83_CA_15430	Je104_XF2_84_CA_15120	Je105_XF2_85_CA_15530	Je106_XF2_86_CA_15680	Je107_XF2_87_CA_15640	Je108_XF2_88_CA_15590	Je109_XF2_89_CA_15710	Je10_XF1_86_CA_15610	Je110_XF2_90_CA_15400	Je111_XF2_91_CA_15740	Je112_XF2_92_CA_15400	Je113_XF2_93_CA_15520	Je114_XF2_94_CA_15660	Je115_XF2_95_CA_15330	Je116_XF2_96_CA_15370	Je117_XF3_A1_CA_15800	Je118_XF3_B1_CA_15370	Je119_XF3_C1_CA_15510	Je11_XF1_87_CA_15680	Je120_XF3_D1_CA_15290	Je121_XF3_E1_CA_15380	Je122_XF3_F1_CA_15390	Je12_XF1_88_CA_15700	Je13_XF1_89_CA_15380	Je14_XF1_90_CA_15760	Je15_XF1_91_CA_15470	Je16_XF1_92_CA_15720	Je17_XF1_93_CA_15290	Je18_XF1_94_CA_15700	Je19_XF1_95_CA_15780	Je1_XF1_77_CA_15170	Je20_XF1_96_CA_15470	Je21_XF2_1_CA_15530	Je22_XF2_2_CA_15510	Je23_XF2_3_CA_15470	Je24_XF2_4_CA_15560
	scpA_2		Segregation and condensation protein A
	tolC		Outer membrane protein TolC	CFBP7969_04440	CFBP7970_00370	CFBP8082_03080	DSM10026_FL_20710	EB92-1_FL_20720	GB514_TX_08910	IVIA5235_SP_21470	Je100_XF2_80_CA_20790	Je101_XF2_81_CA_20970	Je102_XF2_82_CA_20930	Je103_XF2_83_CA_20900	Je104_XF2_84_CA_20570	Je105_XF2_85_CA_20930	Je106_XF2_86_CA_21100	Je107_XF2_87_CA_21070	Je108_XF2_88_CA_21010	Je109_XF2_89_CA_21150	Je10_XF1_86_CA_21040	Je110_XF2_90_CA_20790	Je111_XF2_91_CA_21130	Je112_XF2_92_CA_20810	Je113_XF2_93_CA_20930	Je114_XF2_94_CA_21030	Je115_XF2_95_CA_20710	Je116_XF2_96_CA_20820	Je117_XF3_A1_CA_21230	Je118_XF3_B1_CA_20860	Je119_XF3_C1_CA_20950	Je11_XF1_87_CA_21150	Je120_XF3_D1_CA_20780	Je121_XF3_E1_CA_20800	Je122_XF3_F1_CA_20820	Je12_XF1_88_CA_21290	Je13_XF1_89_CA_20860	Je14_XF1_90_CA_21250	Je15_XF1_91_CA_20930	Je16_XF1_92_CA_21200	Je17_XF1_93_CA_20710	Je18_XF1_94_CA_21150	Je19_XF1_95_CA_21190	Je1_XF1_77_CA_20660	Je20_XF1_96_CA_20990	Je21_XF2_1_CA_21010	Je22_XF2_2_CA_21030	Je23_XF2_3_CA_20890	Je24_XF2_4_CA_21030
	xpsE		Type II secretion system protein E	CFBP7969_00120	CFBP7970_04870	CFBP8082_07710	DSM10026_FL_08020	EB92-1_FL_08020	GB514_TX_19360	IVIA5235_SP_07960	Je100_XF2_80_CA_08000	Je101_XF2_81_CA_08080	Je102_XF2_82_CA_08080	Je103_XF2_83_CA_08130	Je104_XF2_84_CA_08040	Je105_XF2_85_CA_08110	Je106_XF2_86_CA_08120	Je107_XF2_87_CA_08180	Je108_XF2_88_CA_08140	Je109_XF2_89_CA_08000	Je10_XF1_86_CA_08050	Je110_XF2_90_CA_07980	Je111_XF2_91_CA_08060	Je112_XF2_92_CA_08070	Je113_XF2_93_CA_07570	Je114_XF2_94_CA_08090	Je115_XF2_95_CA_08030	Je116_XF2_96_CA_08080	Je117_XF3_A1_CA_08020	Je118_XF3_B1_CA_08020	Je119_XF3_C1_CA_08050	Je11_XF1_87_CA_08060	Je120_XF3_D1_CA_08050	Je121_XF3_E1_CA_08010	Je122_XF3_F1_CA_07950	Je12_XF1_88_CA_08060	Je13_XF1_89_CA_08070	Je14_XF1_90_CA_08050	Je15_XF1_91_CA_07590	Je16_XF1_92_CA_08090	Je17_XF1_93_CA_08070	Je18_XF1_94_CA_08080	Je19_XF1_95_CA_08060	Je1_XF1_77_CA_07990	Je20_XF1_96_CA_08040	Je21_XF2_1_CA_08090	Je22_XF2_2_CA_08130	Je23_XF2_3_CA_08140	Je24_XF2_4_CA_08040
[truncated: 120 more columns]

## Sheet: pauca
	Gene presence/absence of known virulence genes within subsp. pauca (based on Rapicavoli et al. 2017)
	Gene	Non-unique Gene name	Annotation	11399_Brazil	3124_Brazil	32_Brazil	6c_Brazil	9a5c_Brazil	APL-1BX_509_Italy	APL-87X_w2_Italy	APL10_XF37_Italy	APL11_XF38_Italy	APL12_XF39_Italy	APL13_XF40_Italy	APL14_XF41_Italy	APL15_XF42_Italy	APL16_XF43_Italy	APL17_XF44_Italy	APL18_Italy	APL19_XF45_Italy	APL1B_Italy	APL1_XF28_Italy	APL20_XF46_Italy	APL21_XF47_Italy	APL22_Italy	APL23_XF48_Italy	APL24_XF49_Italy	APL25_XF50_Italy	APL26_XF51_Italy	APL27_XF52_Italy	APL28_XF53_Italy	APL2_XF29_Italy	APL30_Italy	APL31_XF54_Italy	APL32_XF55_Italy	APL33_XF56_Italy	APL34_XF57_Italy	APL35_XF58_Italy	APL36_XF59_Italy	APL37_XF60_Italy	APL38_XF61_Italy	APL39_XF62_Italy	APL3_XF30_Italy	APL40_XF63_Italy	APL41_XF64_Italy	APL42_XF65_Italy	APL43_XF66_Italy	APL46_Italy	APL4_XF31_Italy
	fimA		Fimbrial protein						APL-1BX_509_IT_12610	APL-87X_w2_IT_12610	APL10_XF37_IT_11870	APL11_XF38_IT_11890	APL12_XF39_IT_11950	APL13_XF40_IT_11840	APL14_XF41_IT_11890	APL15_XF42_IT_11900		APL17_XF44_IT_11820	APL18_IT_11920	APL19_XF45_IT_11830	APL1B_12240	APL1_XF28_IT_11890	APL20_XF46_IT_11920	APL21_XF47_IT_11910	APL22_IT_11920	APL23_XF48_IT_11910	APL24_XF49_IT_11850	APL25_XF50_IT_11920	APL26_XF51_IT_11850	APL27_XF52_IT_11900	APL28_XF53_IT_11730	APL2_XF29_IT_11920	APL30_IT_11940	APL31_XF54_IT_11910	APL32_XF55_IT_11840	APL33_XF56_IT_11860	APL34_XF57_IT_11820	APL35_XF58_IT_11860	APL36_XF59_IT_11880	APL37_XF60_IT_11870	APL38_XF61_IT_11780	APL39_XF62_IT_11920	APL3_XF30_IT_12060	APL40_XF63_IT_11920	APL41_XF64_IT_11820	APL42_XF65_IT_11860	APL43_XF66_IT_11920	APL46_IT_11910	APL4_XF31_IT_11880
	group_1475	pilA_1	Fimbrial protein	11399_BR_04340			6c_BR_03370	9a5c_BR_04350
	group_1476	pilA_2	hypothetical protein
	group_1477	pilA_3	Fimbrial protein
	group_5299	pilA_2	Fimbrial protein		3124_BR_24800	32_BR_22150
	group_9343	pilA_2	Fimbrial protein
	gumD		UDP-glucose:undecaprenyl-phosphate glucose-1-phosphate transferase	11399_BR_07660	3124_BR_06490	32_BR_06350	6c_BR_06960	9a5c_BR_22300	APL-1BX_509_IT_06410	APL-87X_w2_IT_06410	APL10_XF37_IT_06370	APL11_XF38_IT_06410	APL12_XF39_IT_06390	APL13_XF40_IT_06340	APL14_XF41_IT_06390	APL15_XF42_IT_06370		APL17_XF44_IT_06340	APL18_IT_06400	APL19_XF45_IT_06330	APL1B_06570	APL1_XF28_IT_06410	APL20_XF46_IT_06410	APL21_XF47_IT_06420	APL22_IT_06400	APL23_XF48_IT_06370	APL24_XF49_IT_06380	APL25_XF50_IT_06410	APL26_XF51_IT_06390	APL27_XF52_IT_06410	APL28_XF53_IT_06410	APL2_XF29_IT_06380	APL30_IT_06380	APL31_XF54_IT_06390	APL32_XF55_IT_06350	APL33_XF56_IT_06380	APL34_XF57_IT_06340	APL35_XF58_IT_06340	APL36_XF59_IT_06380	APL37_XF60_IT_06390	APL38_XF61_IT_06340	APL39_XF62_IT_06430	APL3_XF30_IT_06480	APL40_XF63_IT_06390	APL41_XF64_IT_06320	APL42_XF65_IT_06370	APL43_XF66_IT_06380	APL46_IT_06410	APL4_XF31_IT_06400
	gumD_1		UDP-glucose:undecaprenyl-phosphate glucose-1-phosphate transferase
	gumH		GDP-mannose:cellobiosyl-diphosphopolyprenol alpha-mannosyltransferase	11399_BR_07690	3124_BR_06520	32_BR_06380	6c_BR_06990	9a5c_BR_22270	APL-1BX_509_IT_06440	APL-87X_w2_IT_06440	APL10_XF37_IT_06400	APL11_XF38_IT_06440	APL12_XF39_IT_06420	APL13_XF40_IT_06370	APL14_XF41_IT_06420	APL15_XF42_IT_06400		APL17_XF44_IT_06370	APL18_IT_06430	APL19_XF45_IT_06360	APL1B_06600	APL1_XF28_IT_06440	APL20_XF46_IT_06440	APL21_XF47_IT_06450	APL22_IT_06430	APL23_XF48_IT_06400	APL24_XF49_IT_06410	APL25_XF50_IT_06440	APL26_XF51_IT_06420	APL27_XF52_IT_06440	APL28_XF53_IT_06440	APL2_XF29_IT_06410	APL30_IT_06410	APL31_XF54_IT_06420	APL32_XF55_IT_06380	APL33_XF56_IT_06410	APL34_XF57_IT_06370	APL35_XF58_IT_06370	APL36_XF59_IT_06410	APL37_XF60_IT_06420	APL38_XF61_IT_06370	APL39_XF62_IT_06460	APL3_XF30_IT_06510	APL40_XF63_IT_06420	APL41_XF64_IT_06350	APL42_XF65_IT_06400	APL43_XF66_IT_06410	APL46_IT_06440	APL4_XF31_IT_06430
	gumK		UDP-glucuronate:glycolipid 2-beta-glucuronosyltransferase	11399_BR_07720	3124_BR_06550	32_BR_06410	6c_BR_07020	9a5c_BR_22240	APL-1BX_509_IT_06470	APL-87X_w2_IT_06470	APL10_XF37_IT_06430	APL11_XF38_IT_06470	APL12_XF39_IT_06450	APL13_XF40_IT_06400	APL14_XF41_IT_06450	APL15_XF42_IT_06430		APL17_XF44_IT_06400	APL18_IT_06460	APL19_XF45_IT_06390	APL1B_06630	APL1_XF28_IT_06470	APL20_XF46_IT_06470	APL21_XF47_IT_06480	APL22_IT_06460	APL23_XF48_IT_06430	APL24_XF49_IT_06440	APL25_XF50_IT_06470	APL26_XF51_IT_06450	APL27_XF52_IT_06470	APL28_XF53_IT_06470	APL2_XF29_IT_06440	APL30_IT_06440	APL31_XF54_IT_06450	APL32_XF55_IT_06410	APL33_XF56_IT_06440	APL34_XF57_IT_06400	APL35_XF58_IT_06400	APL36_XF59_IT_06440	APL37_XF60_IT_06450	APL38_XF61_IT_06400	APL39_XF62_IT_06490	APL3_XF30_IT_06540	APL40_XF63_IT_06450	APL41_XF64_IT_06380	APL42_XF65_IT_06430	APL43_XF66_IT_06440	APL46_IT_06470	APL4_XF31_IT_06460
	pglA		Polygalacturonase	11399_BR_06750	3124_BR_05570	32_BR_05440	6c_BR_06040	9a5c_BR_23170	APL-1BX_509_IT_05470	APL-87X_w2_IT_05470	APL10_XF37_IT_05430	APL11_XF38_IT_05460	APL12_XF39_IT_05470	APL13_XF40_IT_05410	APL14_XF41_IT_05460	APL15_XF42_IT_05430		APL17_XF44_IT_05460	APL18_IT_05450	APL19_XF45_IT_05450	APL1B_05590	APL1_XF28_IT_05470	APL20_XF46_IT_05470	APL21_XF47_IT_05470	APL22_IT_05460	APL23_XF48_IT_05450	APL24_XF49_IT_05450	APL25_XF50_IT_05480	APL26_XF51_IT_05440	APL27_XF52_IT_05460	APL28_XF53_IT_05470	APL2_XF29_IT_05450	APL30_IT_05430	APL31_XF54_IT_05460	APL32_XF55_IT_05420	APL33_XF56_IT_05440	APL34_XF57_IT_05400	APL35_XF58_IT_05410	APL36_XF59_IT_05430	APL37_XF60_IT_05440	APL38_XF61_IT_05440	APL39_XF62_IT_05480	APL3_XF30_IT_05520	APL40_XF63_IT_05430	APL41_XF64_IT_05380	APL42_XF65_IT_05440	APL43_XF66_IT_05450	APL46_IT_05460	APL4_XF31_IT_05440
	pglA_2		Polygalacturonase																																				APL36_XF59_IT_23660
	phoB		Phosphate regulon transcriptional regulatory protein PhoB	11399_BR_23650	3124_BR_25290	32_BR_22630	6c_BR_23320	9a5c_BR_24410	APL-1BX_509_IT_22700	APL-87X_w2_IT_22700	APL10_XF37_IT_20850	APL11_XF38_IT_20850	APL12_XF39_IT_20880	APL13_XF40_IT_20870	APL14_XF41_IT_20890	APL15_XF42_IT_20880	APL16_XF43_IT_10010	APL17_XF44_IT_20830	APL18_IT_20920	APL19_XF45_IT_20790	APL1B_21470	APL1_XF28_IT_20910	APL20_XF46_IT_20990	APL21_XF47_IT_20970	APL22_IT_20930	APL23_XF48_IT_20960	APL24_XF49_IT_20860	APL25_XF50_IT_20890	APL26_XF51_IT_20850	APL27_XF52_IT_20900	APL28_XF53_IT_21080	APL2_XF29_IT_20980	APL30_IT_20930	APL31_XF54_IT_21270	APL32_XF55_IT_20790	APL33_XF56_IT_20880	APL34_XF57_IT_20770	APL35_XF58_IT_20840	APL36_XF59_IT_20890	APL37_XF60_IT_20820	APL38_XF61_IT_21150	APL39_XF62_IT_20930	APL3_XF30_IT_21140	APL40_XF63_IT_20900	APL41_XF64_IT_20800	APL42_XF65_IT_21190	APL43_XF66_IT_20940	APL46_IT_20900	APL4_XF31_IT_20940
	phoP_1		Virulence transcriptional regulatory protein PhoP	11399_BR_03490	3124_BR_03410	32_BR_03290	6c_BR_03860	9a5c_BR_03460	APL-1BX_509_IT_03460	APL-87X_w2_IT_03460	APL10_XF37_IT_03480	APL11_XF38_IT_03500	APL12_XF39_IT_03400	APL13_XF40_IT_03450	APL14_XF41_IT_03490	APL15_XF42_IT_03470		APL17_XF44_IT_03490	APL18_IT_03490	APL19_XF45_IT_03490	APL1B_03590	APL1_XF28_IT_03510	APL20_XF46_IT_03500	APL21_XF47_IT_03500	APL22_IT_03500	APL23_XF48_IT_03480	APL24_XF49_IT_03490	APL25_XF50_IT_03510	APL26_XF51_IT_03470	APL27_XF52_IT_03480	APL28_XF53_IT_03500	APL2_XF29_IT_03480	APL30_IT_03470	APL31_XF54_IT_03500	APL32_XF55_IT_03470	APL33_XF56_IT_03480	APL34_XF57_IT_03450	APL35_XF58_IT_03430	APL36_XF59_IT_03480	APL37_XF60_IT_03480	APL38_XF61_IT_03470	APL39_XF62_IT_03510	APL3_XF30_IT_03550	APL40_XF63_IT_03470	APL41_XF64_IT_03410	APL42_XF65_IT_03480	APL43_XF66_IT_03490	APL46_IT_03500	APL4_XF31_IT_03490
	phoP_2		Alkaline phosphatase synthesis transcriptional regulatory protein PhoP	11399_BR_11640	3124_BR_10800	32_BR_10190	6c_BR_10380	9a5c_BR_18380	APL-1BX_509_IT_09910	APL-87X_w2_IT_09910	APL10_XF37_IT_09700	APL11_XF38_IT_09720	APL12_XF39_IT_09720	APL13_XF40_IT_09670	APL14_XF41_IT_09710	APL15_XF42_IT_09720		APL17_XF44_IT_09640	APL18_IT_09730	APL19_XF45_IT_09660	APL1B_10040	APL1_XF28_IT_09750	APL20_XF46_IT_09740	APL21_XF47_IT_09750	APL22_IT_09740	APL23_XF48_IT_09720	APL24_XF49_IT_09690	APL25_XF50_IT_09730	APL26_XF51_IT_09690	APL27_XF52_IT_09740	APL28_XF53_IT_09600	APL2_XF29_IT_09710	APL30_IT_09710	APL31_XF54_IT_09730	APL32_XF55_IT_09670	APL33_XF56_IT_09690	APL34_XF57_IT_09660	APL35_XF58_IT_09690	APL36_XF59_IT_09720	APL37_XF60_IT_09710	APL38_XF61_IT_09650	APL39_XF62_IT_09760	APL3_XF30_IT_09870	APL40_XF63_IT_09760	APL41_XF64_IT_09640	APL42_XF65_IT_09700	APL43_XF66_IT_09720	APL46_IT_09730	APL4_XF31_IT_09730
	phoP_3		Alkaline phosphatase synthesis transcriptional regulatory protein PhoP																				APL20_XF46_IT_24940
	phoR		Phosphate regulon sensor protein PhoR	11399_BR_23640	3124_BR_25280	32_BR_22620	6c_BR_23310	9a5c_BR_24400	APL-1BX_509_IT_22690	APL-87X_w2_IT_22690	APL10_XF37_IT_20840	APL11_XF38_IT_20840	APL12_XF39_IT_20870	APL13_XF40_IT_20860	APL14_XF41_IT_20880	APL15_XF42_IT_20870		APL17_XF44_IT_20820	APL18_IT_20910	APL19_XF45_IT_20780	APL1B_21460	APL1_XF28_IT_20900	APL20_XF46_IT_20980	APL21_XF47_IT_20960	APL22_IT_20920	APL23_XF48_IT_20950	APL24_XF49_IT_20850	APL25_XF50_IT_20880	APL26_XF51_IT_20840	APL27_XF52_IT_20890	APL28_XF53_IT_21070	APL2_XF29_IT_20970	APL30_IT_20920	APL31_XF54_IT_21260	APL32_XF55_IT_20780	APL33_XF56_IT_20870	APL34_XF57_IT_20760	APL35_XF58_IT_20830	APL36_XF59_IT_20880	APL37_XF60_IT_20810	APL38_XF61_IT_21140	APL39_XF62_IT_20920	APL3_XF30_IT_21130	APL40_XF63_IT_20890	APL41_XF64_IT_20790	APL42_XF65_IT_21180	APL43_XF66_IT_20930	APL46_IT_20890	APL4_XF31_IT_20930
	phoR_2		Alkaline phosphatase synthesis sensor protein PhoR
	phoU		Phosphate-specific transport system accessory protein PhoU	11399_BR_09830	3124_BR_09090	32_BR_08770	6c_BR_08920	9a5c_BR_20210	APL-1BX_509_IT_08460	APL-87X_w2_IT_08460	APL10_XF37_IT_08270	APL11_XF38_IT_08310	APL12_XF39_IT_08290	APL13_XF40_IT_08240	APL14_XF41_IT_08300	APL15_XF42_IT_08280		APL17_XF44_IT_08240	APL18_IT_08310	APL19_XF45_IT_08230	APL1B_08560	APL1_XF28_IT_08320	APL20_XF46_IT_08320	APL21_XF47_IT_08320	APL22_IT_08300	APL23_XF48_IT_08300	APL24_XF49_IT_08270	APL25_XF50_IT_08310	APL26_XF51_IT_08290	APL27_XF52_IT_08310	APL28_XF53_IT_08180	APL2_XF29_IT_08290	APL30_IT_08280	APL31_XF54_IT_08290	APL32_XF55_IT_08250	APL33_XF56_IT_08270	APL34_XF57_IT_08240	APL35_XF58_IT_08260	APL36_XF59_IT_08300	APL37_XF60_IT_08300	APL38_XF61_IT_08240	APL39_XF62_IT_08330	APL3_XF30_IT_08410	APL40_XF63_IT_08320	APL41_XF64_IT_08220	APL42_XF65_IT_08270	APL43_XF66_IT_08300	APL46_IT_08320	APL4_XF31_IT_08300
	pilA_1		Fimbrial protein	11399_BR_23150	3124_BR_24770	32_BR_22120	6c_BR_22800	9a5c_BR_23920	APL-1BX_509_IT_22200	APL-87X_w2_IT_22200	APL10_XF37_IT_20350	APL11_XF38_IT_20350	APL12_XF39_IT_20380	APL13_XF40_IT_20370	APL14_XF41_IT_20390	APL15_XF42_IT_20390		APL17_XF44_IT_20330	APL18_IT_20420	APL19_XF45_IT_20290	APL1B_20960	APL1_XF28_IT_20410	APL20_XF46_IT_20490	APL21_XF47_IT_20460	APL22_IT_20430	APL23_XF48_IT_20470	APL24_XF49_IT_20350	APL25_XF50_IT_20390	APL26_XF51_IT_20350	APL27_XF52_IT_20390	APL28_XF53_IT_20580	APL2_XF29_IT_20480	APL30_IT_20440	APL31_XF54_IT_20760	APL32_XF55_IT_20300	APL33_XF56_IT_20380	APL34_XF57_IT_20280	APL35_XF58_IT_20340	APL36_XF59_IT_20390	APL37_XF60_IT_20330	APL38_XF61_IT_20650	APL39_XF62_IT_20430	APL3_XF30_IT_20630	APL40_XF63_IT_20410	APL41_XF64_IT_20300	APL42_XF65_IT_20700	APL43_XF66_IT_20450	APL46_IT_20400	APL4_XF31_IT_20440
	pilA_2		Fimbrial protein						APL-1BX_509_IT_22230	APL-87X_w2_IT_22230	APL10_XF37_IT_20380	APL11_XF38_IT_20380	APL12_XF39_IT_20410	APL13_XF40_IT_20400	APL14_XF41_IT_20420	APL15_XF42_IT_20420		APL17_XF44_IT_20360	APL18_IT_20450	APL19_XF45_IT_20320	APL1B_20980	APL1_XF28_IT_20440	APL20_XF46_IT_20520	APL21_XF47_IT_20490	APL22_IT_20460	APL23_XF48_IT_20500	APL24_XF49_IT_20380	APL25_XF50_IT_20420	APL26_XF51_IT_20380	APL27_XF52_IT_20420	APL28_XF53_IT_20610	APL2_XF29_IT_20510	APL30_IT_20470	APL31_XF54_IT_20790	APL32_XF55_IT_20330	APL33_XF56_IT_20410	APL34_XF57_IT_20310	APL35_XF58_IT_20370	APL36_XF59_IT_20420	APL37_XF60_IT_20360	APL38_XF61_IT_20680	APL39_XF62_IT_20460	APL3_XF30_IT_20660	APL40_XF63_IT_20440	APL41_XF64_IT_20330	APL42_XF65_IT_20730	APL43_XF66_IT_20480	APL46_IT_20430	APL4_XF31_IT_20470
	pilA_3		Fimbrial protein				6c_BR_22830	9a5c_BR_23950
	rpfC		Sensory/regulatory protein RpfC	11399_BR_19350	3124_BR_19600	32_BR_18100	6c_BR_18580	9a5c_BR_10200	APL-1BX_509_IT_18450	APL-87X_w2_IT_18450	APL10_XF37_IT_16850	APL11_XF38_IT_16860	APL12_XF39_IT_16890	APL13_XF40_IT_16840	APL14_XF41_IT_16880	APL15_XF42_IT_16880	APL16_XF43_IT_07230	APL17_XF44_IT_16830	APL18_IT_16890	APL19_XF45_IT_16800	APL1B_17280	APL1_XF28_IT_16880	APL20_XF46_IT_16950	APL21_XF47_IT_16910	APL22_IT_16910	APL23_XF48_IT_16950	APL24_XF49_IT_16840	APL25_XF50_IT_16890	APL26_XF51_IT_16850	APL27_XF52_IT_16900	APL28_XF53_IT_17080	APL2_XF29_IT_16930	APL30_IT_16940	APL31_XF54_IT_17220	APL32_XF55_IT_16790	APL33_XF56_IT_16860	APL34_XF57_IT_16780	APL35_XF58_IT_16870	APL36_XF59_IT_16900	APL37_XF60_IT_16840	APL38_XF61_IT_17140	APL39_XF62_IT_16920	APL3_XF30_IT_17070	APL40_XF63_IT_16880	APL41_XF64_IT_16800	APL42_XF65_IT_17200	APL43_XF66_IT_16920	APL46_IT_16900	APL4_XF31_IT_16910
	rpfC_1		Sensory/regulatory protein RpfC														APL16_XF43_IT_07220
	scpA		Segregation and condensation protein A	11399_BR_06920	3124_BR_05750	32_BR_05620	6c_BR_06210	9a5c_BR_23020	APL-1BX_509_IT_05630	APL-87X_w2_IT_05630	APL10_XF37_IT_05590	APL11_XF38_IT_05620	APL12_XF39_IT_05630	APL13_XF40_IT_05570	APL14_XF41_IT_05620	APL15_XF42_IT_05600	APL16_XF43_IT_02360	APL17_XF44_IT_05620	APL18_IT_05610	APL19_XF45_IT_05610	APL1B_05770	APL1_XF28_IT_05630	APL20_XF46_IT_05630	APL21_XF47_IT_05630	APL22_IT_05620	APL23_XF48_IT_05610	APL24_XF49_IT_05610	APL25_XF50_IT_05640	APL26_XF51_IT_05600	APL27_XF52_IT_05620	APL28_XF53_IT_05630	APL2_XF29_IT_05610	APL30_IT_05590	APL31_XF54_IT_05620	APL32_XF55_IT_05580	APL33_XF56_IT_05600	APL34_XF57_IT_05560	APL35_XF58_IT_05570	APL36_XF59_IT_05590	APL37_XF60_IT_05600	APL38_XF61_IT_05600	APL39_XF62_IT_05640	APL3_XF30_IT_05690	APL40_XF63_IT_05590	APL41_XF64_IT_05540	APL42_XF65_IT_05600	APL43_XF66_IT_05610	APL46_IT_05620	APL4_XF31_IT_05600
	tolC		Outer membrane protein TolC	11399_BR_23600	3124_BR_25240	32_BR_22580	6c_BR_23260	9a5c_BR_24360	APL-1BX_509_IT_22650	APL-87X_w2_IT_22650	APL10_XF37_IT_20800	APL11_XF38_IT_20800	APL12_XF39_IT_20830	APL13_XF40_IT_20820	APL14_XF41_IT_20840	APL15_XF42_IT_20830		APL17_XF44_IT_20780	APL18_IT_20870	APL19_XF45_IT_20740	APL1B_21420	APL1_XF28_IT_20860	APL20_XF46_IT_20940	APL21_XF47_IT_20920	APL22_IT_20880	APL23_XF48_IT_20910	APL24_XF49_IT_20810	APL25_XF50_IT_20840	APL26_XF51_IT_20800	APL27_XF52_IT_20850	APL28_XF53_IT_21030	APL2_XF29_IT_20930	APL30_IT_20880	APL31_XF54_IT_21220	APL32_XF55_IT_20740	APL33_XF56_IT_20830	APL34_XF57_IT_20720	APL35_XF58_IT_20790	APL36_XF59_IT_20840	APL37_XF60_IT_20770	APL38_XF61_IT_21100	APL39_XF62_IT_20880	APL3_XF30_IT_21090	APL40_XF63_IT_20850	APL41_XF64_IT_20750	APL42_XF65_IT_21140	APL43_XF66_IT_20890	APL46_IT_20850	APL4_XF31_IT_20890
	xpsE		Type II secretion system protein E	11399_BR_15770	3124_BR_15410	32_BR_14320	6c_BR_14180	9a5c_BR_13820	APL-1BX_509_IT_14710	APL-87X_w2_IT_14710	APL10_XF37_IT_13220	APL11_XF38_IT_13230	APL12_XF39_IT_13280	APL13_XF40_IT_13190	APL14_XF41_IT_13240	APL15_XF42_IT_13240		APL17_XF44_IT_13160	APL18_IT_13260	APL19_XF45_IT_13160	APL1B_13580	APL1_XF28_IT_13250	APL20_XF46_IT_13260	APL21_XF47_IT_13260	APL22_IT_13270	APL23_XF48_IT_13260	APL24_XF49_IT_13200	APL25_XF50_IT_13260	APL26_XF51_IT_13180	APL27_XF52_IT_13250	APL28_XF53_IT_13460	APL2_XF29_IT_13280	APL30_IT_13280	APL31_XF54_IT_13600	APL32_XF55_IT_13190	APL33_XF56_IT_13220	APL34_XF57_IT_13150	APL35_XF58_IT_13220	APL36_XF59_IT_13230	APL37_XF60_IT_13210	APL38_XF61_IT_13500	APL39_XF62_IT_13280	APL3_XF30_IT_13390	APL40_XF63_IT_13250	APL41_XF64_IT_13160	APL42_XF65_IT_13560	APL43_XF66_IT_13260	APL46_IT_13260	APL4_XF31_IT_13230
[truncated: 54 more columns]
