# Supplementary material for: Impacts of local population history and ecology on the evolution of a globally dispersed pathogen
Source: BMC Genomics. 2020 May 20;21:369. doi: 10.1186/s12864-020-06778-6 (PMC7238557; doi:10.1186/s12864-020-06778-6)
Supplement: Supplementary file 3 — Additional file 3: Supplementary Table 3. DAVID’s functional enrichment analysis for genes found within ancestral or recent recombinant regions. [file 12864_2020_6778_MOESM3_ESM.xlsx]

## Sheet: CR_enrichment_analysis_recent
Annotation Cluster 1	Enrichment Score: 0.881645178223838
Category	Term	Count	%	PValue	Genes	List Total	Pop Hits	Pop Total	Fold Enrichment	Bonferroni	Benjamini	FDR
GOTERM_MF_DIRECT	GO:0005315~inorganic phosphate transmembrane transporter activity	4	2.29885	0.026755	P0AGH8, O67053, P0AAH0, P07654	156	4	776	4.97436	0.995708	0.995708	28.8366
UP_KEYWORDS	Phosphate transport	5	2.87356	0.0624381	P0AGH8, O67053, P0AAH0, P07654, P0AFJ5	174	8	834	2.99569	0.999988	0.996564	54.6681
GOTERM_BP_DIRECT	GO:0006817~phosphate ion transport	4	2.29885	0.158783	P0AGH8, P0AAH0, P07654, P0AFJ5	156	7	750	2.74725	1	0.999963	89.2022
GOTERM_MF_DIRECT	GO:0015415~phosphate ion transmembrane-transporting ATPase activity	3	1.72414	0.180006	P0AGH8, P0AAH0, P07654	156	4	776	3.73077	1	0.999657	91.7049
KEGG_PATHWAY	eco02010:ABC transporters	3	1.72414	0.818143	P0AGH8, P0AAH0, P07654	85	16	465	1.02574	1	0.999993	100
Annotation Cluster 2	Enrichment Score: 0.6068170508865435
Category	Term	Count	%	PValue	Genes	List Total	Pop Hits	Pop Total	Fold Enrichment	Bonferroni	Benjamini	FDR
UP_SEQ_FEATURE	disulfide bond	7	4.02299	0.117839	P0ACQ4, P0C0V0, P08192, P0A6M2, P0A6Y5, P0AA27, P30130	164	17	788	1.97848	1	1	81.7279
UP_KEYWORDS	Disulfide bond	7	4.02299	0.218552	P0ACQ4, P0C0V0, P08192, P0A6M2, P0A6Y5, P0AA27, P30130	174	20	834	1.67759	1	0.991954	95.1499
UP_KEYWORDS	Redox-active center	3	1.72414	0.587092	P0A6M2, P0A6Y5, P0AA27	174	9	834	1.5977	1	0.993408	99.9981
Annotation Cluster 3	Enrichment Score: 0.45731812586359005
Category	Term	Count	%	PValue	Genes	List Total	Pop Hits	Pop Total	Fold Enrichment	Bonferroni	Benjamini	FDR
GOTERM_BP_DIRECT	GO:0000105~histidine biosynthetic process	4	2.29885	0.217101	Q9S5G5, Q9KSX0, P60664, P10372	156	8	750	2.40385	1	0.999739	95.7179
UP_KEYWORDS	Histidine biosynthesis	4	2.29885	0.218925	Q9S5G5, Q9KSX0, P60664, P10372	174	8	834	2.39655	1	0.987076	95.1782
GOTERM_CC_DIRECT	GO:0005622~intracellular	5	2.87356	0.340511	Q53228, P0AFT5, Q9KSX0, P60664, P10372	143	14	672	1.67832	1	0.995536	97.7307
UP_KEYWORDS	Amino-acid biosynthesis	9	5.17241	0.915461	P05791, Q9S5G5, O30557, Q9KSX0, P00934, Q8KQT8, P60664, P22008, P10372	174	55	834	0.784326	1	0.9991	100
Annotation Cluster 4	Enrichment Score: 0.44851484344056247
Category	Term	Count	%	PValue	Genes	List Total	Pop Hits	Pop Total	Fold Enrichment	Bonferroni	Benjamini	FDR
INTERPRO	IPR006073:GTP binding domain	4	2.29885	0.155598	P25519, P0A6P7, Q8ZLS5, Q9XCI8	171	7	830	2.7736	1	1	91.1961
UP_KEYWORDS	GTP-binding	7	4.02299	0.336968	P25519, P0A6P7, P94400, B8GZM2, Q8ZLS5, Q9XCI8, P0A894	174	23	834	1.45877	1	0.994293	99.3543
GOTERM_MF_DIRECT	GO:0005525~GTP binding	7	4.02299	0.341653	P25519, P0A6P7, P94400, B8GZM2, Q8ZLS5, Q9XCI8, P0A894	156	24	776	1.45085	1	0.999912	99.472
UP_SEQ_FEATURE	nucleotide phosphate-binding region:GTP	5	2.87356	0.529615	P25519, P0A6P7, P94400, Q8ZLS5, P0A894	164	18	788	1.33469	1	1	99.9964
GOTERM_MF_DIRECT	GO:0003924~GTPase activity	4	2.29885	0.602958	P25519, P0A6P7, Q8ZLS5, Q9XCI8	156	15	776	1.3265	1	0.999982	99.9991
Annotation Cluster 5	Enrichment Score: 0.4355826925426856
Category	Term	Count	%	PValue	Genes	List Total	Pop Hits	Pop Total	Fold Enrichment	Bonferroni	Benjamini	FDR
GOTERM_BP_DIRECT	GO:0051205~protein insertion into membrane	3	1.72414	0.110093	D5CHY0, Q9K0B1, Q9HXJ7	156	3	750	4.80769	1	0.999999	77.7205
UP_KEYWORDS	Palmitate	5	2.87356	0.17668	Q9K0B1, O07950, Q9HXJ7, P0AE06, P37665	174	11	834	2.17868	1	0.992464	90.7972
UP_KEYWORDS	Lipoprotein	5	2.87356	0.17668	Q9K0B1, O07950, Q9HXJ7, P0AE06, P37665	174	11	834	2.17868	1	0.992464	90.7972
UP_SEQ_FEATURE	lipid moiety-binding region:S-diacylglycerol cysteine	4	2.29885	0.342703	Q9K0B1, O07950, P0AE06, P37665	164	10	788	1.92195	1	1	99.6616
UP_SEQ_FEATURE	lipid moiety-binding region:N-palmitoyl cysteine	4	2.29885	0.342703	Q9K0B1, O07950, P0AE06, P37665	164	10	788	1.92195	1	1	99.6616
GOTERM_BP_DIRECT	GO:0043165~Gram-negative-bacterium-type cell outer membrane assembly	3	1.72414	0.361074	D5CHY0, Q9K0B1, Q9HXJ7	156	6	750	2.40385	1	0.999974	99.687
UP_KEYWORDS	Cell outer membrane	5	2.87356	0.622769	D5CHY0, Q9K0B1, Q9HXJ7, P30130, P37665	174	20	834	1.19828	1	0.993568	99.9994
GOTERM_CC_DIRECT	GO:0009279~cell outer membrane	5	2.87356	0.639586	D5CHY0, Q9K0B1, Q9HXJ7, P30130, P37665	143	20	672	1.17483	1	0.998684	99.9907
UP_KEYWORDS	Signal	9	5.17241	0.814624	P0C0V0, P66948, D5CHY0, Q9K0B1, O07950, Q9HXJ7, P0AE06, P30130, P37665	174	48	834	0.898707	1	0.997651	100
UP_SEQ_FEATURE	signal peptide	8	4.5977	0.932012	P0C0V0, P66948, Q9K0B1, O07950, P0AE06, P30130, P37665, P0AG34	164	51	788	0.753706	1	1	100
Annotation Cluster 6	Enrichment Score: 0.41156340598211105
Category	Term	Count	%	PValue	Genes	List Total	Pop Hits	Pop Total	Fold Enrichment	Bonferroni	Benjamini	FDR
INTERPRO	IPR027417:P-loop containing nucleoside triphosphate hydrolase	24	13.7931	0.144294	P25519, P25888, P36879, O32169, P0A6P7, P0AAH0, P0A7E5, P46903, P16384, P37522, P0AF67, P60546, A0QSH8, P94400, O34483, P28630, P0A9W3, P64612, Q8ZLS5, P24559, P77499, Q9XCI8, Q2YRU7, P0A894	171	91	830	1.28012	1	1	89.3425
UP_KEYWORDS	Nucleotide-binding	44	25.2874	0.35196	P0A9Q5, P36879, P99085, O32169, P04425, P0A9B2, P0A7E5, P0AEY3, P46903, P16384, P08192, P37522, A0QSH8, Q46927, P94400, O34483, P64612, Q8ZLS5, P77499, Q9XCI8, Q2YRU7, P25888, P25519, Q9HX21, P0A2I5, P45748, P0A8A4, P0A6P7, P00960, P0AAH0, P44956, P24182, P52061, Q9I5Q5, P0AF67, O86224, P60546, P08312, P0AG40, B8GZM2, P0A9W3, P24559, P0A894, P0AES6	174	196	834	1.076	1	0.991535	99.5123
GOTERM_MF_DIRECT	GO:0005524~ATP binding	37	21.2644	0.431765	P0A9Q5, P36879, O32169, P04425, P0A7E5, P0AEY3, P46903, P16384, P08192, P37522, A0QSH8, Q46927, O34483, P64612, P77499, Q2YRU7, P25888, P25519, Q9HX21, P0A2I5, P45748, P0A8A4, P0AAH0, P00960, Q5F8M6, P24182, Q9I5Q5, P0AF67, O86224, P60546, P08312, P0AG40, P08622, P0A9W3, P24559, P0A894, P0AES6	156	174	776	1.05777	1	0.999923	99.9167
UP_SEQ_FEATURE	nucleotide phosphate-binding region:ATP	20	11.4943	0.593608	P25888, P36879, O32169, P0A8A4, P0AAH0, P04425, P46903, P16384, Q9I5Q5, P37522, P08192, P0AF67, P60546, A0QSH8, O34483, P64612, P24559, P77499, Q2YRU7, P0A894	164	94	788	1.02231	1	1	99.9995
UP_KEYWORDS	ATP-binding	34	19.5402	0.672502	P0A9Q5, P36879, O32169, P04425, P0A7E5, P0AEY3, P46903, P16384, P08192, P37522, A0QSH8, Q46927, O34483, P64612, P77499, Q2YRU7, P25888, P25519, Q9HX21, P0A2I5, P45748, P0AAH0, P00960, P24182, Q9I5Q5, P0AF67, O86224, P60546, P08312, P0AG40, P0A9W3, P24559, P0A894, P0AES6	174	167	834	0.975841	1	0.995735	99.9999
Annotation Cluster 7	Enrichment Score: 0.36865860703797576
Category	Term	Count	%	PValue	Genes	List Total	Pop Hits	Pop Total	Fold Enrichment	Bonferroni	Benjamini	FDR
UP_SEQ_FEATURE	domain:ABC transporter	5	2.87356	0.272929	P36879, O32169, P0AAH0, P77499, P46903	164	13	788	1.84803	1	1	98.6714
INTERPRO	IPR017871:ABC transporter, conserved site	6	3.44828	0.300743	P36879, O32169, P0AAH0, P0A9W3, P77499, P46903	171	18	830	1.61793	1	1	99.4142
INTERPRO	IPR003439:ABC transporter-like	6	3.44828	0.300743	P36879, O32169, P0AAH0, P0A9W3, P77499, P46903	171	18	830	1.61793	1	1	99.4142
GOTERM_MF_DIRECT	GO:0016887~ATPase activity	6	3.44828	0.54077	P0AF67, P36879, P64612, P0A9W3, P77499, P46903	156	24	776	1.24359	1	0.99997	99.9942
INTERPRO	IPR003593:AAA+ ATPase domain	8	4.5977	0.630812	P36879, O32169, P0AAH0, P0A9W3, P24559, P77499, Q2YRU7, P46903	171	36	830	1.07862	1	1	99.9999
SMART	SM00382:AAA	8	4.5977	0.728945	P36879, O32169, P0AAH0, P0A9W3, P24559, P77499, Q2YRU7, P46903	49	36	218	0.988662	1	1	99.9997
Annotation Cluster 8	Enrichment Score: 0.35791601546045104
Category	Term	Count	%	PValue	Genes	List Total	Pop Hits	Pop Total	Fold Enrichment	Bonferroni	Benjamini	FDR
INTERPRO	IPR012337:Ribonuclease H-like domain	5	2.87356	0.17065	Q9HY82, P10442, P0A8I1, P04995, P00582	171	11	830	2.20627	1	1	93.201
UP_KEYWORDS	Nuclease	7	4.02299	0.460917	Q9HY82, P10442, P76053, P0A8I1, P0A9J0, P04995, P00582	174	26	834	1.29045	1	0.992867	99.9491
GOTERM_MF_DIRECT	GO:0003676~nucleic acid binding	4	2.29885	0.55244	Q9HY82, P0ACC1, P0A8I1, P04995	156	14	776	1.42125	1	0.999959	99.9958
UP_KEYWORDS	Exonuclease	3	1.72414	0.851769	Q9HY82, P04995, P00582	174	15	834	0.958621	1	0.998014	100
Annotation Cluster 9	Enrichment Score: 0.32737600795325567
Category	Term	Count	%	PValue	Genes	List Total	Pop Hits	Pop Total	Fold Enrichment	Bonferroni	Benjamini	FDR
INTERPRO	IPR003594:Histidine kinase-like ATPase, ATP-binding domain	3	1.72414	0.356517	P0A2I5, Q5F8M6, P0AES6	171	6	830	2.4269	1	1	99.8225
INTERPRO	IPR020568:Ribosomal protein S5 domain 2-type fold	5	2.87356	0.421319	Q9S5G5, P0A2I5, P50597, Q5F8M6, P0AES6	171	16	830	1.51681	1	1	99.9614
INTERPRO	IPR014721:Ribosomal protein S5 domain 2-type fold, subgroup	3	1.72414	0.693714	P0A2I5, Q5F8M6, P0AES6	171	11	830	1.32376	1	1	100
Annotation Cluster 10	Enrichment Score: 0.3100775375371466
Category	Term	Count	%	PValue	Genes	List Total	Pop Hits	Pop Total	Fold Enrichment	Bonferroni	Benjamini	FDR
UP_KEYWORDS	DNA-binding	20	11.4943	0.155098	P0ACQ4, P05384, Q9PFB1, P0A8B5, P0A2I5, P0A9F1, P0ACR9, P00582, P0AFJ5, Q53228, P0AFT5, Q03456, P0A6W5, P76053, P05523, P0ABS5, Q2YRU7, P04995, P0AES6, P0A2P6	174	73	834	1.31318	1	0.997348	87.3578
GOTERM_MF_DIRECT	GO:0003677~DNA binding	17	9.77011	0.427906	P0A9Q5, P05384, Q9PFB1, P0A8B5, P0A2I5, P0A9F1, P0ACR9, P00582, P0AFJ5, Q53228, P0AFT5, P0A6W5, P76053, P28630, P0ABS5, P0AES6, P0A2P6	156	75	776	1.12752	1	0.999963	99.9093
INTERPRO	IPR011991:Winged helix-turn-helix DNA-binding domain	6	3.44828	0.436328	P0ACQ4, Q9PFB1, Q03456, P0A9F1, P0ACR9, P0AFJ5	171	21	830	1.3868	1	1	99.9735
GOTERM_BP_DIRECT	GO:0006351~transcription, DNA-templated	10	5.74713	0.514317	P0ACQ4, Q53228, P0AFT5, P07515, Q9PFB1, Q03456, P0A9F1, P0AES6, P0ACR9, P0AFJ5	156	42	750	1.14469	1	0.999999	99.9908
GOTERM_MF_DIRECT	GO:0003700~transcription factor activity, sequence-specific DNA binding	4	2.29885	0.55244	Q9PFB1, Q03456, P0A9F1, P0ACR9	156	14	776	1.42125	1	0.999959	99.9958
UP_KEYWORDS	Activator	4	2.29885	0.580976	P0ACQ4, Q53228, P0A9F1, P0AFJ5	174	14	834	1.36946	1	0.993921	99.9977
UP_KEYWORDS	Transcription regulation	10	5.74713	0.611957	P0ACQ4, Q53228, P0AFT5, P07515, Q9PFB1, P0A6W5, Q03456, P0A9F1, P0ACR9, P0AFJ5	174	45	834	1.06513	1	0.994519	99.9991
UP_KEYWORDS	Transcription	11	6.32184	0.611992	P0ACQ4, Q53228, P0AFT5, P07515, Q9PFB1, P0A6W5, Q03456, P0A9F1, P0ABS5, P0ACR9, P0AFJ5	174	50	834	1.05448	1	0.993586	99.9991
UP_KEYWORDS	Repressor	4	2.29885	0.904468	Q9PFB1, Q03456, P0A9F1, P0ACR9	174	24	834	0.798851	1	0.998858	100
Annotation Cluster 11	Enrichment Score: 0.3013596941906535
Category	Term	Count	%	PValue	Genes	List Total	Pop Hits	Pop Total	Fold Enrichment	Bonferroni	Benjamini	FDR
GOTERM_MF_DIRECT	GO:0003989~acetyl-CoA carboxylase activity	3	1.72414	0.180006	P0ABD8, P0A9Q5, P24182	156	4	776	3.73077	1	0.999657	91.7049
KEGG_PATHWAY	eco01110:Biosynthesis of secondary metabolites	16	9.1954	0.28173	P0A9Q5, P00934, P25539, P0AFG3, P06983, P0A9B2, P60664, P24182, P22939, P16384, P0ABD8, P05791, P27248, P0AG40, P0A6T9, P0A887	85	71	465	1.23281	1	0.999355	97.6363
KEGG_PATHWAY	eco01212:Fatty acid metabolism	3	1.72414	0.369726	P0ABD8, P0A9Q5, P24182	85	7	465	2.34454	1	0.999338	99.4614
KEGG_PATHWAY	eco00640:Propanoate metabolism	3	1.72414	0.369726	P0ABD8, P0A9Q5, P24182	85	7	465	2.34454	1	0.999338	99.4614
KEGG_PATHWAY	eco00061:Fatty acid biosynthesis	3	1.72414	0.369726	P0ABD8, P0A9Q5, P24182	85	7	465	2.34454	1	0.999338	99.4614
KEGG_PATHWAY	eco01200:Carbon metabolism	6	3.44828	0.520732	P0ABD8, P0A9Q5, P27248, P0AFG3, P0A9B2, P24182	85	26	465	1.26244	1	0.999715	99.9757
KEGG_PATHWAY	eco00620:Pyruvate metabolism	3	1.72414	0.565218	P0ABD8, P0A9Q5, P24182	85	10	465	1.64118	1	0.999776	99.9919
KEGG_PATHWAY	eco01120:Microbial metabolism in diverse environments	7	4.02299	0.568906	P0ABD8, P0A9Q5, P00934, P0AFG3, P0A9B2, P17854, P24182	85	33	465	1.16043	1	0.999583	99.9927
KEGG_PATHWAY	eco01130:Biosynthesis of antibiotics	10	5.74713	0.569392	P0ABD8, P0A9Q5, P05791, P27248, P0AFG3, P0A6T9, P0A9B2, P31120, P24182, P22939	85	50	465	1.09412	1	0.999249	99.9928
GOTERM_BP_DIRECT	GO:0006633~fatty acid biosynthetic process	3	1.72414	0.645671	P0ABD8, P0A9Q5, P24182	156	10	750	1.44231	1	1	99.9998
UP_KEYWORDS	Fatty acid biosynthesis	3	1.72414	0.647741	P0ABD8, P0A9Q5, P24182	174	10	834	1.43793	1	0.994735	99.9997
UP_KEYWORDS	Fatty acid metabolism	3	1.72414	0.701144	P0ABD8, P0A9Q5, P24182	174	11	834	1.30721	1	0.99628	100
UP_KEYWORDS	Lipid biosynthesis	4	2.29885	0.904468	P0ABD8, P0A9Q5, P24182, P30845	174	24	834	0.798851	1	0.998858	100
UP_KEYWORDS	Lipid metabolism	4	2.29885	0.931774	P0ABD8, P0A9Q5, P24182, P30845	174	26	834	0.737401	1	0.999447	100
Annotation Cluster 12	Enrichment Score: 0.3009299421761384
Category	Term	Count	%	PValue	Genes	List Total	Pop Hits	Pop Total	Fold Enrichment	Bonferroni	Benjamini	FDR
UP_SEQ_FEATURE	transmembrane region	28	16.092	0.230325	P13512, Q9PFB3, O32168, P94530, Q9PFB2, P0A742, P0A6M2, P0AFN6, P46904, P0AG34, Q07806, Q9PFB4, Q46927, P0ABH4, P0AAS3, P46022, P67153, P07654, P37169, P02919, P0AEX3, P37665, P30845, Q5SMG8, P0AGM0, P0A8K8, P0AGH8, P0AA53	164	114	788	1.18015	1	1	97.1249
UP_KEYWORDS	Transmembrane helix	29	16.6667	0.367136	P13512, Q9PFB3, O32168, P94530, Q9PFB2, P0A742, P0A6M2, P0AFN6, P46904, P0AG34, Q07806, Q9PFB4, Q46927, P0ABH4, P0AAS3, P46022, P67153, P07654, P37169, P02919, P0AEX3, P37665, P30845, Q5SMG8, P0AGM0, P0A8K8, P0AGH8, Q99UZ7, P0AA53	174	126	834	1.10317	1	0.99123	99.6354
UP_KEYWORDS	Transmembrane	31	17.8161	0.414808	P13512, Q9PFB3, D5CHY0, Q9PFB2, O32168, P94530, P0A742, P0A6M2, P0AFN6, P46904, P30130, P0AG34, Q07806, Q9PFB4, Q46927, P0ABH4, P0AAS3, P46022, P67153, P07654, P37169, P02919, P0AEX3, P30845, P37665, Q5SMG8, P0AGM0, P0A8K8, P0AGH8, Q99UZ7, P0AA53	174	138	834	1.07671	1	0.991042	99.8605
UP_SEQ_FEATURE	topological domain:Cytoplasmic	16	9.1954	0.436123	P0ABH4, P0AAS3, P67153, P0A742, P07654, P0A6M2, P02919, P0AFN6, P0AEX3, P37665, P30845, Q5SMG8, Q07806, P0AGM0, P0A8K8, P0AGH8	164	68	788	1.13056	1	1	99.9577
UP_SEQ_FEATURE	topological domain:Periplasmic	16	9.1954	0.461854	P0ABH4, P0AAS3, P67153, P0A742, P07654, P0A6M2, P02919, P0AFN6, P0AEX3, P37665, P30845, Q5SMG8, Q07806, P0AGM0, P0A8K8, P0AGH8	164	69	788	1.11417	1	1	99.9775
GOTERM_CC_DIRECT	GO:0016021~integral component of membrane	22	12.6437	0.53734	P13512, Q9PFB3, P0AAS3, D5CHY0, Q9PFB2, O32168, P46022, P67153, P0A742, P0A6M2, P0AFN6, P30130, P0AEX3, P37665, P30845, P0AG34, Q5SMG8, Q07806, Q46927, Q9PFB4, Q99UZ7, P0AA53	143	99	672	1.04429	1	0.999455	99.9097
UP_KEYWORDS	Membrane	39	22.4138	0.550292	P13512, O32169, Q9PFB3, D5CHY0, Q9PFB2, P94530, O32168, P0A742, P0A6M2, O07950, P0AFN6, P46904, P30130, P0AE06, P0AG34, Q07806, Q9PFB4, Q9K0B1, Q46927, P0ABH4, P0AAS3, P46022, P67153, P0AAH0, P07654, P37169, P02919, Q9HXJ7, P0AEX3, P30845, P37665, P0C0V0, Q5SMG8, O86224, P0AGM0, P0A8K8, P0AGH8, Q99UZ7, P0AA53	174	184	834	1.01593	1	0.994535	99.9945
UP_KEYWORDS	Cell membrane	34	19.5402	0.554332	P13512, O32169, Q9PFB3, Q9PFB2, P94530, O32168, P0A742, P0A6M2, O07950, P0AFN6, P46904, P0AE06, P0AG34, Q07806, Q9PFB4, P0ABH4, P0AAS3, P46022, P67153, P07654, P0AAH0, P37169, P02919, P0AEX3, P30845, P37665, P0C0V0, Q5SMG8, O86224, P0AGM0, P0A8K8, P0AGH8, Q99UZ7, P0AA53	174	160	834	1.01853	1	0.99378	99.9951
GOTERM_CC_DIRECT	GO:0005886~plasma membrane	34	19.5402	0.573978	Q9KNM2, P36879, P9WMY3, P13512, Q9PFB3, Q9PFB2, O32168, P0A742, P0A6M2, O07950, P0AFN6, P0AE06, P0AG34, Q07806, Q9PFB4, P0ABH4, P9WP51, P0AAS3, P46022, P67153, P0AAH0, P02919, P0AEX3, P30845, P37665, P0C0V0, Q5SMG8, O86224, P0AGM0, P0A8K8, O67053, P0AGH8, Q99UZ7, P0AA53	143	158	672	1.01124	1	0.998713	99.9573
GOTERM_CC_DIRECT	GO:0005887~integral component of plasma membrane	9	5.17241	0.771922	P0ABH4, P0AGM0, P0A8K8, P0AGH8, P0A742, P07654, P37169, P46904, P0AEX3	143	45	672	0.93986	1	0.998347	99.9999
UP_KEYWORDS	Cell inner membrane	22	12.6437	0.954025	P0ABH4, P13512, P0AAS3, P67153, P07654, P0AAH0, P0A742, P0A6M2, P37169, P02919, P0AFN6, P0AE06, P0AEX3, P37665, P30845, P0C0V0, O86224, Q07806, P0AGM0, P0A8K8, P0AGH8, P0AA53	174	133	834	0.792844	1	0.999729	100
Annotation Cluster 13	Enrichment Score: 0.2606833996764386
Category	Term	Count	%	PValue	Genes	List Total	Pop Hits	Pop Total	Fold Enrichment	Bonferroni	Benjamini	FDR
INTERPRO	IPR001789:Signal transduction response regulator, receiver domain	4	2.29885	0.459215	Q53228, P0AFT5, B8GZM2, P0AFJ5	171	12	830	1.61793	1	1	99.9854
INTERPRO	IPR011006:CheY-like superfamily	4	2.29885	0.459215	Q53228, P0AFT5, B8GZM2, P0AFJ5	171	12	830	1.61793	1	1	99.9854
UP_KEYWORDS	Phosphoprotein	7	4.02299	0.501316	Q53228, P0AFT5, P07515, B8GZM2, P0A707, P31120, P0AFJ5	174	27	834	1.24266	1	0.995128	99.9804
SMART	SM00448:REC	4	2.29885	0.515385	Q53228, P0AFT5, B8GZM2, P0AFJ5	49	12	218	1.48299	1	1	99.9095
UP_KEYWORDS	Two-component regulatory system	4	2.29885	0.526542	Q53228, P0AFT5, B8GZM2, P0AFJ5	174	13	834	1.4748	1	0.994824	99.9896
UP_SEQ_FEATURE	domain:Response regulatory	3	1.72414	0.699609	Q53228, P0AFT5, P0AFJ5	164	11	788	1.31042	1	1	100
GOTERM_BP_DIRECT	GO:0000160~phosphorelay signal transduction system	3	1.72414	0.745853	Q53228, P0AFT5, B8GZM2	156	12	750	1.20192	1	1	100
Annotation Cluster 14	Enrichment Score: 0.17569207530359032
Category	Term	Count	%	PValue	Genes	List Total	Pop Hits	Pop Total	Fold Enrichment	Bonferroni	Benjamini	FDR
INTERPRO	IPR001264:Glycosyl transferase, family 51	3	1.72414	0.187884	Q07806, P46022, P02919	171	4	830	3.64035	1	1	94.9718
INTERPRO	IPR023346:Lysozyme-like domain	3	1.72414	0.436885	Q07806, P46022, P02919	171	7	830	2.0802	1	1	99.9739
GOTERM_BP_DIRECT	GO:0008360~regulation of cell shape	5	2.87356	0.843656	P0ABH4, Q07806, P46022, P37169, P02919	156	27	750	0.890313	1	1	100
UP_KEYWORDS	Peptidoglycan synthesis	4	2.29885	0.845091	Q07806, P46022, P37169, P02919	174	21	834	0.912972	1	0.998186	100
UP_KEYWORDS	Cell shape	5	2.87356	0.845453	P0ABH4, Q07806, P46022, P37169, P02919	174	27	834	0.887612	1	0.997972	100
GOTERM_BP_DIRECT	GO:0009252~peptidoglycan biosynthetic process	4	2.29885	0.886137	Q07806, P46022, P37169, P02919	156	23	750	0.83612	1	1	100
UP_KEYWORDS	Cell wall biogenesis/degradation	4	2.29885	0.942564	Q07806, P46022, P37169, P02919	174	27	834	0.710089	1	0.999563	100
GOTERM_BP_DIRECT	GO:0071555~cell wall organization	4	2.29885	0.951123	Q07806, P46022, P37169, P02919	156	28	750	0.686813	1	1	100
Annotation Cluster 15	Enrichment Score: 0.16749941200255047
Category	Term	Count	%	PValue	Genes	List Total	Pop Hits	Pop Total	Fold Enrichment	Bonferroni	Benjamini	FDR
GOTERM_BP_DIRECT	GO:0006412~translation	12	6.89655	0.463726	P02359, P0A7K6, Q9HVM1, Q9I7A8, P0A7N4, Q2EEQ2, P0A7V0, P0A7Q1, P0A9W3, P0A7L3, Q9HVL7, P0AG48	156	50	750	1.15385	1	0.999998	99.9672
KEGG_PATHWAY	eco03010:Ribosome	8	4.5977	0.578856	P02359, P0A7K6, P0A7N4, Q2EEQ2, P0A7V0, P0A7Q1, P0A7L3, P0AG48	85	39	465	1.12217	1	0.998947	99.9944
GOTERM_MF_DIRECT	GO:0003735~structural constituent of ribosome	10	5.74713	0.646759	P02359, P0A7K6, Q9HVM1, P0A7N4, Q2EEQ2, P0A7V0, P0A7Q1, P0A7L3, Q9HVL7, P0AG48	156	48	776	1.03632	1	0.999983	99.9998
GOTERM_CC_DIRECT	GO:0022625~cytosolic large ribosomal subunit	6	3.44828	0.673894	P0A7K6, P0A7N4, P0A7Q1, P0A7L3, Q9HVL7, P0AG48	143	26	672	1.08445	1	0.995757	99.9962
UP_KEYWORDS	Ribosomal protein	10	5.74713	0.695022	P02359, P0A7K6, Q9HVM1, P0A7N4, Q2EEQ2, P0A7V0, P0A7Q1, P0A7L3, Q9HVL7, P0AG48	174	48	834	0.998563	1	0.996478	100
GOTERM_MF_DIRECT	GO:0019843~rRNA binding	7	4.02299	0.704327	P02359, P25519, P0A7K6, Q9HVM1, P0A9W3, P0A7L3, P0AG48	156	34	776	1.02413	1	0.999991	100
UP_KEYWORDS	Ribonucleoprotein	10	5.74713	0.720129	P02359, P0A7K6, Q9HVM1, P0A7N4, Q2EEQ2, P0A7V0, P0A7Q1, P0A7L3, Q9HVL7, P0AG48	174	49	834	0.978184	1	0.995774	100
UP_KEYWORDS	RNA-binding	13	7.47126	0.838375	P25888, P0A9Q5, P0A7K6, P45748, P0A707, P02359, Q9HVM1, P0A1R0, P71376, P0A9W3, P0A7L3, P0A894, P0AG48	174	71	834	0.87761	1	0.998144	100
UP_KEYWORDS	rRNA-binding	6	3.44828	0.898913	P02359, P0A7K6, Q9HVM1, P0A9W3, P0A7L3, P0AG48	174	36	834	0.798851	1	0.999046	100
Annotation Cluster 16	Enrichment Score: 0.10253570941151179
Category	Term	Count	%	PValue	Genes	List Total	Pop Hits	Pop Total	Fold Enrichment	Bonferroni	Benjamini	FDR
GOTERM_BP_DIRECT	GO:0090305~nucleic acid phosphodiester bond hydrolysis	3	1.72414	0.58496	P05523, P04995, P00582	156	9	750	1.60256	1	0.999999	99.9988
GOTERM_BP_DIRECT	GO:0006281~DNA repair	3	1.72414	0.820861	Q2YRU7, P04995, P00582	156	14	750	1.03022	1	1	100
UP_KEYWORDS	DNA damage	5	2.87356	0.899975	P05523, Q5F8M6, Q2YRU7, P04995, P00582	174	30	834	0.798851	1	0.998959	100
UP_KEYWORDS	DNA repair	5	2.87356	0.899975	P05523, Q5F8M6, Q2YRU7, P04995, P00582	174	30	834	0.798851	1	0.998959	100
Annotation Cluster 17	Enrichment Score: 0.07902508747828543
Category	Term	Count	%	PValue	Genes	List Total	Pop Hits	Pop Total	Fold Enrichment	Bonferroni	Benjamini	FDR
UP_SEQ_FEATURE	metal ion-binding site:Iron-sulfur (4Fe-4S)	3	1.72414	0.746243	P05791, P63020, Q8KQT8	164	12	788	1.20122	1	1	100
UP_KEYWORDS	4Fe-4S	5	2.87356	0.768105	P12996, P05791, P63020, Q8KQT8, Q9CGF7	174	24	834	0.998563	1	0.9958	100
GOTERM_MF_DIRECT	GO:0051539~4 iron, 4 sulfur cluster binding	5	2.87356	0.843872	P12996, P05791, P63020, Q8KQT8, Q9CGF7	156	28	776	0.888278	1	0.999999	100
UP_KEYWORDS	Iron-sulfur	5	2.87356	0.884018	P12996, P05791, P63020, Q8KQT8, Q9CGF7	174	29	834	0.826397	1	0.998853	100
UP_KEYWORDS	Iron	7	4.02299	0.941534	P12996, P05791, Q9I7A8, Q03456, P63020, Q8KQT8, Q9CGF7	174	46	834	0.729385	1	0.999594	100
Annotation Cluster 18	Enrichment Score: 0.03060186684688188
Category	Term	Count	%	PValue	Genes	List Total	Pop Hits	Pop Total	Fold Enrichment	Bonferroni	Benjamini	FDR
GOTERM_BP_DIRECT	GO:0007049~cell cycle	4	2.29885	0.886137	B8GZM2, P64612, P0A9J0, P0A2P6	156	23	750	0.83612	1	1	100
UP_KEYWORDS	Cell cycle	5	2.87356	0.899975	P0A6P7, B8GZM2, P64612, P0A9J0, P0A2P6	174	30	834	0.798851	1	0.998959	100
UP_KEYWORDS	Cell division	4	2.29885	0.959579	P0A6P7, P64612, P0A9J0, P0A2P6	174	29	834	0.661118	1	0.999781	100
GOTERM_BP_DIRECT	GO:0051301~cell division	3	1.72414	0.985782	P64612, P0A9J0, P0A2P6	156	27	750	0.534188	1	1	100

## Sheet: CR_enrichment_analysis_ancestra
Annotation Cluster 1	Enrichment Score: 0.8283805526447692
Category	Term	Count	%	PValue	Genes	List Total	Pop Hits	Pop Total	Fold Enrichment	Bonferroni	Benjamini	FDR
KEGG_PATHWAY	pae01110:Biosynthesis of secondary metabolites	8	3.7037	0.0530591	P48247, Q9I5R6, O68282, Q9HZ62, P20580, Q9I4W3, Q9I509, P14165	117	15	465	2.11966	0.999895	0.989741	48.5103
KEGG_PATHWAY	pae01120:Microbial metabolism in diverse environments	3	1.38889	0.155037	O68282, Q9I4W3, P14165	117	3	465	3.97436	1	0.999154	87.1408
KEGG_PATHWAY	pae01130:Biosynthesis of antibiotics	4	1.85185	0.397798	O68282, Q9HZ62, Q9I4W3, P14165	117	9	465	1.76638	1	0.999999	99.7919
Annotation Cluster 2	Enrichment Score: 0.7329046222660353
Category	Term	Count	%	PValue	Genes	List Total	Pop Hits	Pop Total	Fold Enrichment	Bonferroni	Benjamini	FDR
INTERPRO	IPR012340:Nucleic acid-binding, OB-fold	11	5.09259	0.0247092	P69222, P0AFF6, Q8ZLT3, P21889, Q83AR4, P60422, P0A8M0, P0A7H3, P55135, P0A9J0, P48859	216	21	830	2.01279	1	1	31.2098
SMART	SM00316:SM00316	4	1.85185	0.181421	P69222, P0AFF6, Q8ZLT3, P0A9J0	49	7	218	2.54227	0.999963	0.999963	85.5804
INTERPRO	IPR022967:RNA-binding domain, S1	4	1.85185	0.261997	P69222, P0AFF6, Q8ZLT3, P0A9J0	216	7	830	2.19577	1	1	98.9356
UP_SEQ_FEATURE	domain:S1 motif	3	1.38889	0.377921	P0AFF6, Q8ZLT3, P0A9J0	202	5	788	2.34059	1	1	99.8553
INTERPRO	IPR003029:Ribosomal protein S1, RNA-binding domain	3	1.38889	0.48779	P0AFF6, Q8ZLT3, P0A9J0	216	6	830	1.9213	1	1	99.9955
Annotation Cluster 3	Enrichment Score: 0.5989073524263245
Category	Term	Count	%	PValue	Genes	List Total	Pop Hits	Pop Total	Fold Enrichment	Bonferroni	Benjamini	FDR
INTERPRO	IPR004364:Aminoacyl-tRNA synthetase, class II (D/K/N)	3	1.38889	0.166201	P21889, Q9ZJ12, P0A8M0	216	3	830	3.84259	1	1	93.3983
INTERPRO	IPR018150:Aminoacyl-tRNA synthetase, class II (D/K/N)-like	3	1.38889	0.166201	P21889, Q9ZJ12, P0A8M0	216	3	830	3.84259	1	1	93.3983
INTERPRO	IPR006195:Aminoacyl-tRNA synthetase, class II	3	1.38889	0.578108	P21889, Q9ZJ12, P0A8M0	216	7	830	1.64683	1	1	99.9998
Annotation Cluster 4	Enrichment Score: 0.4635493405841869
Category	Term	Count	%	PValue	Genes	List Total	Pop Hits	Pop Total	Fold Enrichment	Bonferroni	Benjamini	FDR
KEGG_PATHWAY	eco03010:Ribosome	15	6.94444	0.0757352	P0A7R1, P0A7N4, P0A7R5, P0A7T7, P02359, P02358, P0ADZ4, P0AA10, P60723, P61175, Q2EEQ2, P0ADZ0, P60438, P60422, P0A7X3	117	39	465	1.5286	0.999998	0.987849	61.6685
GOTERM_BP_DIRECT	GO:0006412~translation	18	8.33333	0.113557	P0A8A8, Q9I7A8, P0A7R1, P0A7N4, P44910, P0A7R5, P0A7T7, P02359, P02358, P0ADZ4, P0AA10, P60723, P61175, P0C0U4, Q2EEQ2, P0ADZ0, P60438, P0A7X3	194	50	750	1.39175	1	1	79.7732
GOTERM_MF_DIRECT	GO:0003735~structural constituent of ribosome	15	6.94444	0.342831	P0A7R1, P0A7N4, P0A7R5, P0A7T7, P02359, P02358, P0ADZ4, P0AA10, P60723, P61175, Q2EEQ2, P0ADZ0, P60438, P60422, P0A7X3	201	48	776	1.20647	1	1	99.6231
UP_KEYWORDS	Ribosomal protein	15	6.94444	0.343468	P0A7R1, P0A7N4, P0A7R5, P0A7T7, P02359, P02358, P0ADZ4, P0AA10, P60723, P61175, Q2EEQ2, P0ADZ0, P60438, P60422, P0A7X3	216	48	834	1.2066	1	0.995914	99.4469
UP_KEYWORDS	Ribonucleoprotein	15	6.94444	0.376808	P0A7R1, P0A7N4, P0A7R5, P0A7T7, P02359, P02358, P0ADZ4, P0AA10, P60723, P61175, Q2EEQ2, P0ADZ0, P60438, P60422, P0A7X3	216	49	834	1.18197	1	0.993846	99.7094
UP_KEYWORDS	rRNA-binding	11	5.09259	0.454541	P02359, P69222, P02358, P0ADZ4, P60723, P61175, P0A7R1, P0ADZ0, P60438, P60422, P0A7T7	216	36	834	1.17978	1	0.993538	99.9439
GOTERM_CC_DIRECT	GO:0022627~cytosolic small ribosomal subunit	6	2.77778	0.523652	P02359, P02358, P0ADZ4, P0A7R5, P0A7X3, P0A7T7	176	18	672	1.27273	1	0.998301	99.8994
GOTERM_CC_DIRECT	GO:0022625~cytosolic large ribosomal subunit	8	3.7037	0.535474	P60723, P0AA10, P61175, P0A7R1, P0A7N4, P0ADZ0, P60438, P60422	176	26	672	1.17483	1	0.995893	99.9203
UP_KEYWORDS	RNA-binding	19	8.7963	0.582919	P36929, P0AFF6, P0A7R1, P45748, P75864, P0A7T7, P69222, P02359, P02358, P0ADZ4, P60723, P61175, Q8ZLT3, P0ADZ0, P60438, P60422, P25745, P0A7X3, P31777	216	71	834	1.03326	1	0.993268	99.998
GOTERM_MF_DIRECT	GO:0019843~rRNA binding	8	3.7037	0.816477	P02359, P69222, P0ADZ4, P60723, P61175, P0ADZ0, P60438, P60422	201	34	776	0.908399	1	1	100
Annotation Cluster 5	Enrichment Score: 0.4346757455328802
Category	Term	Count	%	PValue	Genes	List Total	Pop Hits	Pop Total	Fold Enrichment	Bonferroni	Benjamini	FDR
UP_KEYWORDS	Methyltransferase	10	4.62963	0.240121	P36929, P0AEA8, P44676, P0ADR6, P44868, P17993, P75864, P55135, P0A887, P31777	216	27	834	1.43004	1	0.999769	96.6348
UP_KEYWORDS	S-adenosyl-L-methionine	11	5.09259	0.25802	P36929, P0AEA8, P39280, P0ADR6, P44868, P0A7F9, P17993, P75864, P55135, P0A887, P31777	216	31	834	1.37007	1	0.998916	97.493
UP_KEYWORDS	rRNA processing	7	3.24074	0.518227	P36929, P0ADR6, P45748, P45141, P75864, P55135, P31777	216	22	834	1.22854	1	0.991544	99.9879
GOTERM_BP_DIRECT	GO:0070475~rRNA base methylation	4	1.85185	0.568452	P36929, P75864, P55135, P31777	194	11	750	1.40581	1	1	99.9986
Annotation Cluster 6	Enrichment Score: 0.42598789723765734
Category	Term	Count	%	PValue	Genes	List Total	Pop Hits	Pop Total	Fold Enrichment	Bonferroni	Benjamini	FDR
GOTERM_BP_DIRECT	GO:0009306~protein secretion	4	1.85185	0.180424	P45780, P22519, P39917, Q83AQ2	194	6	750	2.57732	1	0.999988	92.8497
UP_KEYWORDS	Protein transport	6	2.77778	0.513039	P35077, P45780, P22519, P39917, P0AG86, Q83AQ2	216	18	834	1.28704	1	0.992381	99.9862
GOTERM_MF_DIRECT	GO:0008565~protein transporter activity	4	1.85185	0.569627	P45780, P22519, P39917, Q83AQ2	201	11	776	1.40389	1	1	99.9986
Annotation Cluster 7	Enrichment Score: 0.3829927260952046
Category	Term	Count	%	PValue	Genes	List Total	Pop Hits	Pop Total	Fold Enrichment	Bonferroni	Benjamini	FDR
GOTERM_BP_DIRECT	GO:0000162~tryptophan biosynthetic process	3	1.38889	0.273892	Q8PD71, Q2YRR4, P20580	194	4	750	2.89948	1	1	98.5642
GOTERM_BP_DIRECT	GO:0008652~cellular amino acid biosynthetic process	7	3.24074	0.306662	P22106, Q83E11, Q8PD71, Q2YRR4, P20580, O32214, P0A6D7	194	18	750	1.50344	1	0.999998	99.2216
UP_KEYWORDS	Aromatic amino acid biosynthesis	6	2.77778	0.338702	Q83E11, Q8PD71, P0A9J8, Q2YRR4, P20580, P0A6D7	216	15	834	1.54444	1	0.998176	99.3952
UP_KEYWORDS	Tryptophan biosynthesis	3	1.38889	0.484867	Q8PD71, Q2YRR4, P20580	216	6	834	1.93056	1	0.992215	99.9723
UP_KEYWORDS	Amino-acid biosynthesis	12	5.55556	0.881772	P22106, Q83E11, Q8PD71, Q9JYL2, P0A9J8, Q2YRR4, P20580, Q9X013, P0AEZ1, Q9I4W3, O32214, P0A6D7	216	55	834	0.842424	1	0.999596	100
Annotation Cluster 8	Enrichment Score: 0.36263733335672754
Category	Term	Count	%	PValue	Genes	List Total	Pop Hits	Pop Total	Fold Enrichment	Bonferroni	Benjamini	FDR
UP_SEQ_FEATURE	domain:Glutamine amidotransferase type-2	3	1.38889	0.270059	P22106, P0AG16, P17169	202	4	788	2.92574	1	1	98.6907
INTERPRO	IPR017932:Glutamine amidotransferase type 2 domain	3	1.38889	0.276825	P22106, P0AG16, P17169	216	4	830	2.88194	1	1	99.2142
KEGG_PATHWAY	eco00250:Alanine, aspartate and glutamate metabolism	4	1.85185	0.397798	P22106, P0AG16, P17169, P0A9C5	117	9	465	1.76638	1	0.999999	99.7919
GOTERM_BP_DIRECT	GO:0006541~glutamine metabolic process	3	1.38889	0.718576	P22106, P0AG16, P17169	194	9	750	1.28866	1	1	100
UP_KEYWORDS	Glutamine amidotransferase	3	1.38889	0.719473	P22106, P0AG16, P17169	216	9	834	1.28704	1	0.998701	100
Annotation Cluster 9	Enrichment Score: 0.3599483678508017
Category	Term	Count	%	PValue	Genes	List Total	Pop Hits	Pop Total	Fold Enrichment	Bonferroni	Benjamini	FDR
GOTERM_BP_DIRECT	GO:0008360~regulation of cell shape	11	5.09259	0.127692	P0AD65, P0ABH4, P16926, P60932, P76577, Q9WY76, Q9HVW7, P39844, Q9KU37, P0A9X4, P0ABG7	194	27	750	1.57503	1	1	83.6555
UP_KEYWORDS	Cell shape	11	5.09259	0.129344	P0AD65, P0ABH4, P16926, P60932, P76577, Q9WY76, Q9HVW7, P39844, Q9KU37, P0A9X4, P0ABG7	216	27	834	1.57305	1	0.999786	81.9276
GOTERM_BP_DIRECT	GO:0071555~cell wall organization	10	4.62963	0.276928	P0AD65, P60932, P76577, P27620, Q9WY76, Q9HVW7, O32271, P33128, P39844, Q9KU37	194	28	750	1.38071	1	0.999998	98.6418
GOTERM_BP_DIRECT	GO:0009252~peptidoglycan biosynthetic process	8	3.7037	0.376343	P0AD65, P60932, P76577, Q9WY76, Q9HVW7, P39844, Q9KU37, P0ABG7	194	23	750	1.34469	1	1	99.8089
UP_KEYWORDS	Cell wall biogenesis/degradation	9	4.16667	0.392472	P0AD65, P60932, P76577, P27620, Q9WY76, Q9HVW7, O32271, P39844, Q9KU37	216	27	834	1.28704	1	0.99177	99.7878
UP_KEYWORDS	Peptidoglycan synthesis	7	3.24074	0.466888	P0AD65, P60932, P76577, Q9WY76, Q9HVW7, P39844, Q9KU37	216	21	834	1.28704	1	0.993295	99.9578
GOTERM_BP_DIRECT	GO:0007049~cell cycle	7	3.24074	0.56574	Q9WY76, Q9HVW7, P39844, Q9KU37, P0A9J0, Q9I0M3, P0ABG7	194	23	750	1.1766	1	1	99.9984
INTERPRO	IPR012338:Beta-lactamase/transpeptidase-like	3	1.38889	0.578108	P0AD65, P76577, P39844	216	7	830	1.64683	1	1	99.9998
GOTERM_BP_DIRECT	GO:0051301~cell division	7	3.24074	0.734863	Q9WY76, Q9HVW7, P39844, Q9KU37, P0A9J0, Q9I0M3, P0ABG7	194	27	750	1.00229	1	1	100
KEGG_PATHWAY	eco00550:Peptidoglycan biosynthesis	3	1.38889	0.757818	P0AD65, P60932, P76577	117	10	465	1.19231	1	1	100
UP_KEYWORDS	Cell division	6	2.77778	0.905694	Q9WY76, Q9HVW7, P39844, Q9KU37, P0A9J0, Q9I0M3	216	29	834	0.798851	1	0.999554	100
UP_KEYWORDS	Cell cycle	6	2.77778	0.921209	Q9WY76, Q9HVW7, P39844, Q9KU37, P0A9J0, Q9I0M3	216	30	834	0.772222	1	0.999622	100
Annotation Cluster 10	Enrichment Score: 0.35771991847396717
Category	Term	Count	%	PValue	Genes	List Total	Pop Hits	Pop Total	Fold Enrichment	Bonferroni	Benjamini	FDR
KEGG_PATHWAY	eco00190:Oxidative phosphorylation	5	2.31481	0.348682	P0ABA4, P0A7A9, P0ABA0, P0AFE8, P0AB98	117	12	465	1.65598	1	0.999999	99.4594
GOTERM_MF_DIRECT	GO:0046961~proton-transporting ATPase activity, rotational mechanism	3	1.38889	0.383535	P0ABA4, P0ABA0, P0AB98	201	5	776	2.31642	1	1	99.8389
GOTERM_MF_DIRECT	GO:0046933~proton-transporting ATP synthase activity, rotational mechanism	3	1.38889	0.383535	P0ABA4, P0ABA0, P0AB98	201	5	776	2.31642	1	1	99.8389
UP_KEYWORDS	ATP synthesis	3	1.38889	0.383663	P0ABA4, P0ABA0, P0AB98	216	5	834	2.31667	1	0.992703	99.7465
UP_KEYWORDS	Hydrogen ion transport	3	1.38889	0.484867	P0ABA4, P0ABA0, P0AB98	216	6	834	1.93056	1	0.992215	99.9723
UP_KEYWORDS	Ion transport	6	2.77778	0.748286	P35077, P39830, P0C0S1, P0ABA4, P0ABA0, P0AB98	216	23	834	1.00725	1	0.998697	100
Annotation Cluster 11	Enrichment Score: 0.32475493370164804
Category	Term	Count	%	PValue	Genes	List Total	Pop Hits	Pop Total	Fold Enrichment	Bonferroni	Benjamini	FDR
INTERPRO	IPR009000:Translation elongation/initiation factor/Ribosomal, beta-barrel	5	2.31481	0.125644	Q9P9Q9, P0A6M8, P44910, P60438, P0A705	216	8	830	2.40162	1	1	86.5696
INTERPRO	IPR000795:Elongation factor, GTP-binding domain	4	1.85185	0.261997	Q9P9Q9, P0A6M8, P44910, P0A705	216	7	830	2.19577	1	1	98.9356
INTERPRO	IPR004161:Translation elongation factor EFTu/EF1A, domain 2	3	1.38889	0.276825	Q9P9Q9, P0A6M8, P44910	216	4	830	2.88194	1	1	99.2142
INTERPRO	IPR005225:Small GTP-binding protein domain	4	1.85185	0.501962	Q9P9Q9, P0A6M8, P44910, P0A705	216	10	830	1.53704	1	1	99.997
GOTERM_MF_DIRECT	GO:0003924~GTPase activity	4	1.85185	0.786815	Q9P9Q9, P0A6M8, P44910, P0A705	201	15	776	1.02952	1	1	100
UP_SEQ_FEATURE	nucleotide phosphate-binding region:GTP	4	1.85185	0.87763	Q9P9Q9, P0A6M8, P44910, P0A705	202	18	788	0.866887	1	1	100
UP_KEYWORDS	GTP-binding	5	2.31481	0.883749	Q9P9Q9, P0A6M8, P44910, P0AG20, P0A705	216	23	834	0.839372	1	0.999557	100
GOTERM_MF_DIRECT	GO:0005525~GTP binding	5	2.31481	0.903927	Q9P9Q9, P0A6M8, P44910, P0AG20, P0A705	201	24	776	0.804312	1	1	100
Annotation Cluster 12	Enrichment Score: 0.24627541569635625
Category	Term	Count	%	PValue	Genes	List Total	Pop Hits	Pop Total	Fold Enrichment	Bonferroni	Benjamini	FDR
INTERPRO	IPR013766:Thioredoxin domain	3	1.38889	0.48779	P0C2B2, P77395, Q8P9V9	216	6	830	1.9213	1	1	99.9955
INTERPRO	IPR012336:Thioredoxin-like fold	4	1.85185	0.573516	P24178, P0C2B2, P77395, Q8P9V9	216	11	830	1.39731	1	1	99.9997
GOTERM_BP_DIRECT	GO:0045454~cell redox homeostasis	3	1.38889	0.652221	P0C2B2, P77395, Q8P9V9	194	8	750	1.44974	1	1	99.9999
Annotation Cluster 13	Enrichment Score: 0.23476366515575683
Category	Term	Count	%	PValue	Genes	List Total	Pop Hits	Pop Total	Fold Enrichment	Bonferroni	Benjamini	FDR
UP_SEQ_FEATURE	nucleotide phosphate-binding region:FAD	4	1.85185	0.41362	P0A9P4, P13035, Q9HTQ0, O32214	202	9	788	1.73377	1	1	99.9359
UP_KEYWORDS	Flavoprotein	7	3.24074	0.518227	P0A9P4, P13035, P0AEZ1, Q9HTQ0, O32214, Q9I509, Q8GMH2	216	22	834	1.22854	1	0.991544	99.9879
UP_KEYWORDS	FAD	5	2.31481	0.624475	P0A9P4, P13035, P0AEZ1, Q9HTQ0, O32214	216	16	834	1.2066	1	0.994865	99.9994
INTERPRO	IPR023753:Pyridine nucleotide-disulphide oxidoreductase, FAD/NAD(P)-binding domain	3	1.38889	0.859623	P0A9P4, P13035, Q9HTQ0	216	12	830	0.960648	1	1	100
Annotation Cluster 14	Enrichment Score: 0.16441603969687932
Category	Term	Count	%	PValue	Genes	List Total	Pop Hits	Pop Total	Fold Enrichment	Bonferroni	Benjamini	FDR
UP_KEYWORDS	Periplasm	6	2.77778	0.397722	P02906, Q44642, P39917, P0C2B2, P33128, P0ADV7	216	16	834	1.44792	1	0.990336	99.8094
GOTERM_CC_DIRECT	GO:0042597~periplasmic space	4	1.85185	0.428673	Q44642, P39917, P0C2B2, P0ADV7	176	9	672	1.69697	1	0.997565	99.4535
GOTERM_CC_DIRECT	GO:0030288~outer membrane-bounded periplasmic space	3	1.38889	0.934077	P02906, P33128, P0ADV7	176	15	672	0.763636	1	0.999998	100
UP_KEYWORDS	Signal	9	4.16667	0.956574	P35077, P02906, Q44642, P39917, P0C2B2, Q83AQ2, P33128, P39844, P0ADV7	216	48	834	0.723958	1	0.999873	100
UP_SEQ_FEATURE	signal peptide	8	3.7037	0.98881	P35077, P02906, P39917, P0C2B2, Q83AQ2, P33128, P39844, P0ADV7	202	51	788	0.61192	1	1	100
Annotation Cluster 15	Enrichment Score: 0.09193304912771506
Category	Term	Count	%	PValue	Genes	List Total	Pop Hits	Pop Total	Fold Enrichment	Bonferroni	Benjamini	FDR
GOTERM_BP_DIRECT	GO:0006355~regulation of transcription, DNA-templated	8	3.7037	0.609893	P36929, P0A9I3, P03004, O07776, P60723, P0A6R3, P0AC55, P48859	194	28	750	1.10457	1	1	99.9996
GOTERM_MF_DIRECT	GO:0003700~transcription factor activity, sequence-specific DNA binding	4	1.85185	0.742985	P0AFF6, Q06065, P0A6R3, P0ACR9	201	14	776	1.10306	1	1	100
UP_KEYWORDS	Transcription regulation	11	5.09259	0.765344	P0A9I3, P03004, P0AFF6, O07776, Q06065, P60723, P77379, P0A6R3, P0AC55, P0ACR9, P48859	216	45	834	0.943827	1	0.998451	100
UP_KEYWORDS	Transcription	11	5.09259	0.8726	P0A9I3, P03004, P0AFF6, O07776, Q06065, P60723, P77379, P0A6R3, P0AC55, P0ACR9, P48859	216	50	834	0.849444	1	0.999545	100
GOTERM_BP_DIRECT	GO:0006351~transcription, DNA-templated	9	4.16667	0.888132	P0A9I3, P03004, O07776, Q06065, P77379, P0A6R3, P0AC55, P0ACR9, P48859	194	42	750	0.828424	1	1	100
UP_KEYWORDS	Repressor	5	2.31481	0.903792	P0A9I3, P03004, Q06065, P60723, P0ACR9	216	24	834	0.804398	1	0.999586	100
UP_KEYWORDS	DNA-binding	15	6.94444	0.935442	Q06065, P0A8B5, P77379, P0A6R3, P0ACR9, P03013, P9WMR5, P48859, P36659, P03004, O07776, P37411, Q2YRU7, P51834, Q9I0M3	216	73	834	0.793379	1	0.999731	100
Annotation Cluster 16	Enrichment Score: 0.07887894510047655
Category	Term	Count	%	PValue	Genes	List Total	Pop Hits	Pop Total	Fold Enrichment	Bonferroni	Benjamini	FDR
UP_KEYWORDS	Nucleotide-binding	48	22.2222	0.772873	Q6D820, Q8ZMX2, P99085, Q06065, Q9WY76, P0A8M0, Q87WW0, P0A6I9, P9WHN1, P0A705, P9WMR5, P22106, P08192, P37522, P0AGE9, P0C0U4, Q9I2U8, Q9ZJ12, P0AC55, Q9JXT2, Q2YRU7, P51834, P42954, Q9I0M3, Q9P9Q9, P0A6Z3, Q9HX21, P21599, P45748, P0A8A4, P44910, P0A836, P52097, P44956, P0AG20, P0A9C5, P0A6D7, P03004, Q9JZJ6, P0A6M8, O67099, P21889, P37411, P10907, P25745, P0A6V9, Q9I509, P0ABH9	216	196	834	0.945578	1	0.998433	100
UP_SEQ_FEATURE	nucleotide phosphate-binding region:ATP	22	10.1852	0.808667	Q06065, P0A8A4, Q9WY76, P0A836, P52097, P0A6I9, P0A6D7, P9WMR5, P03004, P37522, P08192, Q9JZJ6, P0C0U4, O67099, P10907, P0A6V9, P25745, Q2YRU7, P42954, P0ABH9, P51834, Q9I0M3	202	94	788	0.912998	1	1	100
UP_KEYWORDS	ATP-binding	39	18.0556	0.864432	Q6D820, Q8ZMX2, Q06065, Q9WY76, P0A8M0, Q87WW0, P0A6I9, P9WHN1, P9WMR5, P22106, P08192, P37522, P0AGE9, P0C0U4, Q9I2U8, Q9ZJ12, Q9JXT2, Q2YRU7, P51834, P42954, Q9I0M3, P0A6Z3, P21599, Q9HX21, P45748, P0A836, P52097, P0AG20, P0A9C5, P0A6D7, P03004, Q9JZJ6, P21889, O67099, P37411, P10907, P25745, P0A6V9, P0ABH9	216	167	834	0.901697	1	0.999509	100
GOTERM_MF_DIRECT	GO:0005524~ATP binding	40	18.5185	0.895109	Q6D820, Q8ZMX2, Q06065, Q9WY76, P0A8M0, Q87WW0, P0A6I9, P9WHN1, P9WMR5, P22106, P08192, P37522, P0AGE9, P0C0U4, Q9I2U8, Q9ZJ12, Q9JXT2, Q2YRU7, P51834, P42954, Q9I0M3, P0A6Z3, Q9HX21, P21599, P45748, P0A8A4, P0A836, P52097, P0AG20, P0A9C5, P0A6D7, P03004, Q9JZJ6, P21889, O67099, P37411, P10907, P25745, P0A6V9, P0ABH9	201	174	776	0.887516	1	1	100
Annotation Cluster 17	Enrichment Score: 0.07433398479509522
Category	Term	Count	%	PValue	Genes	List Total	Pop Hits	Pop Total	Fold Enrichment	Bonferroni	Benjamini	FDR
UP_KEYWORDS	DNA recombination	5	2.31481	0.567787	Q9HYX7, P0A7H3, Q2YRU7, P03013, P9WMR5	216	15	834	1.28704	1	0.994005	99.9968
GOTERM_BP_DIRECT	GO:0006310~DNA recombination	4	1.85185	0.823471	Q9HYX7, P0A7H3, Q2YRU7, P9WMR5	194	16	750	0.966495	1	1	100
GOTERM_BP_DIRECT	GO:0006281~DNA repair	3	1.38889	0.911214	P0A7H3, Q2YRU7, P9WMR5	194	14	750	0.828424	1	1	100
UP_KEYWORDS	DNA damage	3	1.38889	0.998707	P0A7H3, Q2YRU7, P9WMR5	216	30	834	0.386111	1	1	100
UP_KEYWORDS	DNA repair	3	1.38889	0.998707	P0A7H3, Q2YRU7, P9WMR5	216	30	834	0.386111	1	1	100
Annotation Cluster 18	Enrichment Score: 0.018888609647033643
Category	Term	Count	%	PValue	Genes	List Total	Pop Hits	Pop Total	Fold Enrichment	Bonferroni	Benjamini	FDR
UP_KEYWORDS	Iron	9	4.16667	0.939766	Q9I5R6, P39280, P0AG07, Q5SLI8, P05852, Q9I7A8, P55135, Q8GMH2, P62623	216	46	834	0.755435	1	0.99975	100
GOTERM_MF_DIRECT	GO:0051539~4 iron, 4 sulfur cluster binding	5	2.31481	0.956849	P39280, Q5SLI8, P77667, P55135, Q8GMH2	201	28	776	0.68941	1	1	100
UP_KEYWORDS	Iron-sulfur	5	2.31481	0.964885	P39280, Q5SLI8, P55135, Q8GMH2, P62623	216	29	834	0.665709	1	0.999894	100
UP_KEYWORDS	4Fe-4S	4	1.85185	0.968516	P39280, Q5SLI8, P55135, Q8GMH2	216	24	834	0.643519	1	0.999909	100
Annotation Cluster 19	Enrichment Score: 0.014655683312528865
Category	Term	Count	%	PValue	Genes	List Total	Pop Hits	Pop Total	Fold Enrichment	Bonferroni	Benjamini	FDR
UP_SEQ_FEATURE	topological domain:Cytoplasmic	14	6.48148	0.924192	P0ABH4, P76577, P39830, P0C0S1, P0AF98, P11551, P0A8K8, P0AE45, P0AFE8, P0AER0, P0AB98, P0ADC6, P20672, P0ABG7	202	68	788	0.803145	1	1	100
UP_SEQ_FEATURE	topological domain:Periplasmic	14	6.48148	0.933527	P0ABH4, P76577, P39830, P0C0S1, P0AF98, P11551, P0A8K8, P0AE45, P0AFE8, P0AER0, P0AB98, P0ADC6, P20672, P0ABG7	202	69	788	0.791505	1	1	100
UP_KEYWORDS	Cell inner membrane	28	12.963	0.956279	P60932, P76577, P39830, P22519, P0AE45, P0AFE8, P0AB98, Q9HVM5, P45780, P0AF98, P0C0S1, Q9HZX3, P0AER0, Q9I0M3, P0ABG7, P0ABH4, P0A6Z3, Q9PA93, P11551, P0ABA4, P0ABA0, P20672, P0AD65, P16926, P0A8K8, P10907, P0ADC6, P25746	216	133	834	0.812865	1	0.999887	100
UP_SEQ_FEATURE	transmembrane region	23	10.6481	0.963621	P0ABH4, P76577, P60932, P39830, P94530, Q9PA93, P11551, P0AE45, P0AFE8, P0ABA0, P0AB98, P20672, P35077, Q9HVM5, P45780, P0C0S1, P0AF98, P0A8K8, O07576, P0AER0, P0ADC6, P0ABG7, Q9I0M3	202	114	788	0.787042	1	1	100
UP_KEYWORDS	Transmembrane helix	26	12.037	0.963704	P60932, P76577, P39830, P22519, P94530, P0AE45, P0AFE8, P0AB98, Q9HVM5, P45780, P0AF98, P0C0S1, Q9HZX3, P0AER0, Q9I0M3, P0ABG7, P0ABH4, P11551, Q9PA93, P0ABA0, P20672, P16926, P0AD65, P0A8K8, O07576, P0ADC6	216	126	834	0.796737	1	0.999898	100
GOTERM_CC_DIRECT	GO:0005886~plasma membrane	34	15.7407	0.965206	P76577, P60932, P39830, P22519, P0AE45, P0AFE8, P9WMR5, Q9HVM5, Q9I5R6, P45780, P0AF98, P0C0S1, P0A9X4, Q9HZX3, P0AER0, P42954, P0ABG7, Q9I0M3, P0ABH4, P0A6Z3, P9WP51, Q9PA93, P11551, P0ABA4, P0ABA0, P0AG20, P20672, P16926, P03004, O07776, P9WN67, P0A8K8, P0ADC6, P25746	176	158	672	0.821634	1	0.999999	100
UP_KEYWORDS	Transport	21	9.72222	0.978103	P02906, P39830, P39917, P22519, P94530, P11551, P0ABA4, Q83AQ2, P0ABA0, P0AB98, P20672, P35077, P45780, P0C0S1, P0AF98, P0AG86, P10907, P0AER0, O32214, P42954, P0ADC6	216	108	834	0.750772	1	0.999954	100
GOTERM_CC_DIRECT	GO:0016021~integral component of membrane	19	8.7963	0.982547	P76577, P60932, P39830, P22519, Q9PA93, P11551, P0AE45, P0ABA0, P0AB98, P20672, Q9HVM5, Q9I5R6, P45780, P0C0S1, P0AF98, Q9HZX3, P0ADC6, P0ABG7, Q9I0M3	176	99	672	0.732782	1	1	100
UP_KEYWORDS	Transmembrane	27	12.5	0.985968	P60932, P76577, P39830, P22519, P94530, P0AE45, P0AFE8, P0AB98, P35077, Q9HVM5, P45780, P0AF98, P0C0S1, Q9HZX3, P0AER0, Q9I0M3, P0ABG7, P0ABH4, P11551, Q9PA93, P0ABA0, P20672, P16926, P0AD65, P0A8K8, O07576, P0ADC6	216	138	834	0.755435	1	0.999977	100
UP_KEYWORDS	Cell membrane	32	14.8148	0.986249	P76577, P60932, P39830, P22519, P94530, P0AE45, P0AFE8, P0AB98, Q9HVM5, Q9I5R6, P45780, P0AF98, P0C0S1, Q9HZX3, P0AER0, P42954, P0ABG7, Q9I0M3, P0ABH4, P0A6Z3, Q9PA93, P11551, P0ABA4, P0ABA0, P20672, P0AD65, P16926, P0A8K8, P10907, O07576, P0ADC6, P25746	216	160	834	0.772222	1	0.999975	100
UP_KEYWORDS	Membrane	34	15.7407	0.99829	P76577, P60932, P39830, P22519, P94530, P0AE45, P0AFE8, P0AB98, Q9HVM5, P35077, Q9I5R6, P45780, P0AF98, P0C0S1, Q9HZX3, P0AER0, P42954, P0ABG7, Q9I0M3, P0ABH4, P0A6Z3, Q9PA93, P11551, P0ABA4, Q83AQ2, P0ABA0, P20672, P0AD65, P16926, P0A8K8, P10907, O07576, P0ADC6, P25746	216	184	834	0.713466	1	1	100
