# Supplementary material for: Impacts of local population history and ecology on the evolution of a globally dispersed pathogen
Source: BMC Genomics. 2020 May 20;21:369. doi: 10.1186/s12864-020-06778-6 (PMC7238557; doi:10.1186/s12864-020-06778-6)
Supplement: Supplementary file 4 — Additional file 4: Supplementary Table 4. Summary of grapevine inoculation results from X. fastidiosa subsp. fastidiosa isolates in Costa Rica. [file 12864_2020_6778_MOESM4_ESM.xlsx]

## Sheet: Sheet1
	Supplementary Table 4. Summary of grapevine inoculation with Costa Rican X. fastidiosa subsp. fastidiosa strains. Results include the number of plants in which infection was detected as numerator and the total number of analyzed plants as the denominator. Positive plants were detected via: shown of symptoms, positive immunofluorescence (IF), positive real time PCR (RT-PCR), and LAMP. Results enco…
	Strain	2 months p.i.				6 months p.i.
		Symptoms	IF	RT-PCR	LAMP	Symptoms	Isolation	IF	RT-PCR	LAMP
	XF69	(0/3)	(0/3)	(3/3)	(2/3)	(0/3)	(0/3)	(0/3)	(2/3)	(1/3)
	XF73	(0/3)	(0/3)	(2/3)	(2/3)	(0/3)	(2/3)	(0/3)	(1/3)	(1/3)
	XF70	(0/3)	(0/3)	(2/3)	(2/3)	(0/3)	(0/3)	(0/3)	(1/3)	(0/3)
	XF1094	(0/3)	(0/3)	(2/3)	(0/3)	(0/3)	(0/3)	(0/3)	(0/3)	(0/3)
	XF1110	(0/3)	(0/3)	(1/3)	(2/3)	(0/3)	(0/3)	(0/3)	(0/3)	(0/3)
	PBS (Control)	(0/4)	(0/4)	(0/4)	(0/4)	(0/4)	(0/4)	(0/4)	(0/4)	(0/4)
